# Supplementary material for: 4-Acetyl­piperazinium picrate
Source: Acta Crystallogr Sect E Struct Rep Online. 2014 May 31;70(Pt 6):o717–8. doi: 10.1107/S1600536814011726 (PMC4051097; doi:10.1107/S1600536814011726)
Supplement: Supplementary file 1 [file e-70-0o717-sup1.cif]

##############################################################################
#                                                                            #
# This CIF contains the data in a paper accepted for publication in          #
# Acta Crystallographica Section E. It conforms to the requirements of       #
# Notes for Authors for Acta Crystallographica Section E, and has been       #
# peer reviewed under the auspices of the IUCr Commission on Journals.       #
#                                                                            #
# Full details of the Crystallographic Information File format               #
# are given in the paper "The Crystallographic Information File (CIF):       #
# a New Standard Archive File for Crystallography" by S. R. Hall, F. H.      #
# Allen and I. D. Brown [Acta Cryst. (1991), A47, 655-685].                  #
#                                                                            #
# The current version of the core CIF dictionary is obtainable from          #
# ftp://ftp.iucr.org/pub/cif_core.dic.                                       #
#                                                                            #
# Software is freely available for graphical display of the structure(s)     #
# in this CIF. For information consult the CIF software page                 #
# http://www.iucr.org/resources/cif/software.                                #
#                                                                            #
# This file may be used for bona fide research purposes within the           #
# scientific community so long as proper attribution is given to the journal # 
# article from which it was obtained.                                        #
#                                                                            #
##############################################################################
data_I
_database_code_depnum_ccdc_archive 'CCDC 1004370'
_audit_creation_method
;
Olex2 1.2
(compiled Apr 23 2013 17:54:37, GUI svn.r4466)
;
_journal_date_recd_electronic     2014-05-09
_journal_date_accepted     2014-05-21
_journal_name_full     'Acta Crystallographica, Section E'
_journal_year     2014
_journal_volume     70
_journal_issue      6
_journal_page_first     o717
_journal_page_last     o718
_journal_paper_category     QO
_journal_paper_doi     10.1107/S1600536814011726
_journal_coeditor_code     ZS2300
_publ_contact_author_name     'Jasinski, Jerry P.'
_publ_contact_author_address
;
Department of Chemistry
Keene State College
229 Main Street
Keene, New Hampshire 03435, USA
;
_publ_contact_author_email     jjasinski@keene.edu
_publ_contact_author_fax     ?
_publ_contact_author_phone     '603 358-2563'
_publ_section_title
;
4-Acetylpiperazinium picrate
;
loop_
    _publ_author_name
    _publ_author_address
    'Kavitha, Channappa N.'
;
Department of Studies in Chemistry
University of Mysore
Manasagangotri, Mysore 570 006, India
;
    'Kaur, Manpreet'
;
Department of Studies in Chemistry
University of Mysore
Manasagangotri, Mysore 570 006, India
;
    'Jasinski, Jerry P.'
;
Department of Chemistry
Keene State College
229 Main Street
Keene, NH 03435-2001, USA
;
    'Yathirajan, Hemmige S.'
;
Department of Studies in Chemistry
University of Mysore
Manasagangotri, Mysore 570 006, India
;
_chemical_name_systematic
;
4-Acetylpiperazin-1-ium 2,4,6-trinitrophenolate
;
_chemical_name_common
;
4-acetylpiperazinium picrate
;
_chemical_formula_moiety     'C6 H13 N2 O +, C6 H2 N3 O7 -'
_chemical_formula_sum     'C12 H15 N5 O8'
_chemical_formula_iupac     'C6 H13 N2 O +, C6 H2 N3 O7 -'
_chemical_formula_weight     357.29
_chemical_melting_point_gt     443
_chemical_melting_point_lt     448
_shelx_space_group_comment
;
The symmetry employed for this shelxl refinement is uniquely defined
by the following loop, which should always be used as a source of
symmetry information in preference to the above space-group names.
They are only intended as comments.
;
_space_group_crystal_system     monoclinic
_space_group_name_H-M_alt     'P 21/n '
_space_group_name_Hall     '-P 2yn'
loop_
    _space_group_symop_operation_xyz
    'x, y, z'
    '-x+1/2, y+1/2, -z+1/2'
    '-x, -y, -z'
    'x-1/2, -y-1/2, z-1/2'
_cell_length_a     6.6843(7)
_cell_length_b     11.5971(12)
_cell_length_c     20.131(2)
_cell_angle_alpha     90
_cell_angle_beta     90.000(4)
_cell_angle_gamma     90
_cell_volume     1560.5(3)
_cell_formula_units_Z     4
_cell_measurement_reflns_used     4582
_cell_measurement_theta_min     4.3950
_cell_measurement_theta_max     71.5640
_cell_measurement_temperature     173(2)
_exptl_crystal_description     block
_exptl_crystal_colour     yellow
_exptl_crystal_size_max     0.32
_exptl_crystal_size_mid     0.28
_exptl_crystal_size_min     0.06
_exptl_crystal_density_diffrn     1.521
_exptl_crystal_density_meas     ?
_exptl_crystal_density_method     ?
_exptl_crystal_F_000     744
_exptl_absorpt_coefficient_mu     1.124
_exptl_absorpt_correction_type     multi-scan
_exptl_absorpt_process_details
;
(CrysAlis PRO; Agilent, 2014)
;
_shelx_estimated_absorpt_T_min     ?
_shelx_estimated_absorpt_T_max     ?
_exptl_absorpt_correction_T_min     0.63129
_exptl_absorpt_correction_T_max     1.00000
_exptl_special_details
;
Absorption correction: CrysAlis PRO (Agilent, 2014),
Version 1.171.37.31 (release 14-01-2014 CrysAlis171 .NET)
(compiled Jan 14 2014,18:38:05)
Empirical absorption correction using spherical harmonics,
implemented in SCALE3 ABSPACK scaling algorithm.
;
_diffrn_ambient_temperature     173(2)
_diffrn_radiation_type     CuK\a
_diffrn_radiation_wavelength     1.54184
_diffrn_measurement_device_type     'Agilent Eos Gemini'
_diffrn_measurement_method     '\w scans'
_diffrn_detector_area_resol_mean     16.0416
_diffrn_reflns_number     9739
_diffrn_reflns_av_R_equivalents     0.0358
_diffrn_reflns_theta_min     4.393
_diffrn_reflns_theta_max     72.000
_diffrn_reflns_theta_full     67.684
_diffrn_measured_fraction_theta_max     0.970
_diffrn_measured_fraction_theta_full     0.999
_diffrn_reflns_limit_h_min     -8
_diffrn_reflns_limit_h_max     7
_diffrn_reflns_limit_k_min     -14
_diffrn_reflns_limit_k_max     11
_diffrn_reflns_limit_l_min     -24
_diffrn_reflns_limit_l_max     24
_refine_special_details     ?
_reflns_number_total     2993
_reflns_number_gt     2690
_reflns_threshold_expression     I>2\s(I)
_refine_ls_structure_factor_coef     Fsqd
_refine_ls_matrix_type     full
_refine_ls_R_factor_all     0.0494
_refine_ls_R_factor_gt     0.0449
_refine_ls_wR_factor_gt     0.1215
_refine_ls_wR_factor_ref     0.1257
_refine_ls_goodness_of_fit_ref     1.098
_refine_ls_restrained_S_all     1.098
_refine_ls_number_reflns     2993
_refine_ls_number_parameters     238
_refine_ls_number_restraints     0
_refine_ls_hydrogen_treatment     constr
_refine_ls_weighting_scheme     calc
_refine_ls_weighting_details
              'w=1/[\s^2^(Fo^2^)+(0.0624P)^2^+0.6066P] where P=(Fo^2^+2Fc^2^)/3'
_atom_sites_solution_hydrogens     geom
_atom_sites_solution_primary     direct
_atom_sites_solution_secondary     ?
_refine_ls_shift/su_max     0.000
_refine_ls_shift/su_mean     0.000
_refine_diff_density_max     0.272
_refine_diff_density_min     -0.197
_refine_ls_extinction_method     'SHELXL97 (Sheldrick, 2008)'
_refine_ls_extinction_coef     0.0018(3)
_refine_ls_extinction_expression
                                  'Fc^*^=kFc[1+0.001xFc^2^\l^3^/sin(2\q)]^-1/4^'
loop_
    _atom_type_symbol
    _atom_type_description
    _atom_type_scat_dispersion_real
    _atom_type_scat_dispersion_imag
    _atom_type_scat_source
    'C' 'C' 0.0181 0.0091
                         'International Tables Vol C Tables 4.2.6.8 and 6.1.1.4'
    'H' 'H' 0.0000 0.0000
                         'International Tables Vol C Tables 4.2.6.8 and 6.1.1.4'
    'N' 'N' 0.0311 0.0180
                         'International Tables Vol C Tables 4.2.6.8 and 6.1.1.4'
    'O' 'O' 0.0492 0.0322
                         'International Tables Vol C Tables 4.2.6.8 and 6.1.1.4'
_computing_data_collection     'CrysAlis PRO (Agilent, 2014)'
_computing_cell_refinement     'CrysAlis PRO (Agilent, 2014)'
_computing_data_reduction     'CrysAlis PRO (Agilent, 2014)'
_computing_structure_solution     'SUPERFLIP (Palatinus & Chapuis, 2007)'
_computing_structure_refinement     'SHELXL97 (Sheldrick, 2008)'
_computing_molecular_graphics     'OLEX2 (Dolomanov <i>et al.</i>, 2009)'
_computing_publication_material     'OLEX2 (Dolomanov <i>et al.</i>, 2009)'
loop_
    _atom_site_type_symbol
    _atom_site_label
    _atom_site_fract_x
    _atom_site_fract_y
    _atom_site_fract_z
    _atom_site_U_iso_or_equiv
    _atom_site_adp_type
    _atom_site_calc_flag
    _atom_site_occupancy
    _atom_site_disorder_assembly
    _atom_site_disorder_group
    O O1B 0.10430(19) 0.26818(11) 0.61927(6) 0.0352(3) Uani d 1 . .
    O O2B 0.175(7) 0.1019(8) 0.7106(4) 0.076(5) Uani d 0.57(6) A 1
    O O2BA 0.082(4) 0.0947(14) 0.7071(7) 0.051(4) Uani d 0.43(6) A 2
    O O3B 0.1631(3) -0.07329(14) 0.67738(7) 0.0541(4) Uani d 1 . .
    O O4B 0.3371(2) -0.17212(11) 0.45759(7) 0.0395(3) Uani d 1 . .
    O O5B 0.3065(2) -0.04833(12) 0.37818(6) 0.0434(3) Uani d 1 . .
    O O6B -0.0003(2) 0.34623(15) 0.45462(9) 0.0573(4) Uani d 1 . .
    O O7B 0.2665(3) 0.39977(12) 0.50421(8) 0.0551(4) Uani d 1 . .
    N N1B 0.1575(2) 0.02945(14) 0.66573(7) 0.0378(4) Uani d 1 . .
    N N2B 0.3023(2) -0.07436(12) 0.43751(7) 0.0291(3) Uani d 1 . .
    N N3B 0.1445(2) 0.32723(12) 0.48878(7) 0.0304(3) Uani d 1 . .
    C C1B 0.1524(2) 0.18809(14) 0.58083(8) 0.0255(3) Uani d 1 . .
    C C2B 0.1827(2) 0.06833(15) 0.59752(8) 0.0274(4) Uani d 1 . .
    C C3B 0.2322(2) -0.01538(14) 0.55123(8) 0.0259(3) Uani d 1 . .
    H H3B 0.2513 -0.0913 0.5646 0.031 Uiso calc 1 . .
    C C4B 0.2531(2) 0.01431(14) 0.48536(8) 0.0247(3) Uani d 1 . .
    C C5B 0.2228(2) 0.12757(14) 0.46350(7) 0.0249(3) Uani d 1 . .
    H H5B 0.2332 0.1469 0.4188 0.030 Uiso calc 1 . .
    C C6B 0.1776(2) 0.20831(13) 0.51029(8) 0.0244(3) Uani d 1 . .
    O O1A 0.31825(19) 0.29011(10) 0.33233(6) 0.0341(3) Uani d 1 . .
    N N1A 0.3133(2) 0.48149(12) 0.34934(7) 0.0290(3) Uani d 1 . .
    N N2A 0.1899(2) 0.69006(13) 0.28906(7) 0.0359(4) Uani d 1 . .
    H H2AA 0.1923 0.7422 0.2514 0.043 Uiso calc 1 . .
    H H2AB 0.1046 0.7237 0.3229 0.043 Uiso calc 1 . .
    C C1A 0.4034(2) 0.37845(14) 0.35166(8) 0.0282(4) Uani d 1 . .
    C C2A 0.1095(3) 0.49259(15) 0.32500(9) 0.0328(4) Uani d 1 . .
    H H2AC 0.0231 0.5196 0.3605 0.039 Uiso calc 1 . .
    H H2AD 0.0609 0.4180 0.3103 0.039 Uiso calc 1 . .
    C C3A 0.1047(3) 0.57715(17) 0.26784(9) 0.0389(4) Uani d 1 . .
    H H3AA 0.1816 0.5468 0.2309 0.047 Uiso calc 1 . .
    H H3AB -0.0322 0.5878 0.2531 0.047 Uiso calc 1 . .
    C C4A 0.3952(3) 0.67764(15) 0.31576(9) 0.0365(4) Uani d 1 . .
    H H4AA 0.4425 0.7516 0.3318 0.044 Uiso calc 1 . .
    H H4AB 0.4845 0.6520 0.2808 0.044 Uiso calc 1 . .
    C C5A 0.3959(3) 0.59116(15) 0.37192(9) 0.0361(4) Uani d 1 . .
    H H5AA 0.5318 0.5797 0.3875 0.043 Uiso calc 1 . .
    H H5AB 0.3168 0.6204 0.4086 0.043 Uiso calc 1 . .
    C C6A 0.6101(3) 0.37046(19) 0.37903(12) 0.0475(5) Uani d 1 . .
    H H6AA 0.6105 0.3967 0.4242 0.071 Uiso calc 1 . .
    H H6AB 0.6984 0.4177 0.3531 0.071 Uiso calc 1 . .
    H H6AC 0.6545 0.2918 0.3774 0.071 Uiso calc 1 . .
loop_
    _atom_site_aniso_label
    _atom_site_aniso_U_11
    _atom_site_aniso_U_22
    _atom_site_aniso_U_33
    _atom_site_aniso_U_12
    _atom_site_aniso_U_13
    _atom_site_aniso_U_23
    O1B 0.0435(7) 0.0337(7) 0.0286(6) 0.0049(5) 0.0062(5) -0.0059(5)
    O2B 0.143(15) 0.062(3) 0.0223(16) -0.009(4) -0.002(4) -0.0016(14)
    O2BA 0.089(9) 0.044(4) 0.021(3) 0.014(3) 0.014(3) 0.002(2)
    O3B 0.0824(11) 0.0453(9) 0.0347(7) 0.0073(7) 0.0086(7) 0.0161(6)
    O4B 0.0513(8) 0.0266(6) 0.0406(7) 0.0050(5) 0.0031(6) -0.0035(5)
    O5B 0.0643(9) 0.0419(7) 0.0241(6) 0.0098(6) 0.0067(6) -0.0033(5)
    O6B 0.0440(8) 0.0534(9) 0.0744(11) 0.0097(7) -0.0153(7) 0.0236(8)
    O7B 0.0842(11) 0.0311(7) 0.0501(9) -0.0127(7) -0.0205(8) 0.0036(6)
    N1B 0.0489(9) 0.0413(9) 0.0232(7) 0.0041(7) 0.0007(6) 0.0058(6)
    N2B 0.0293(7) 0.0285(7) 0.0295(7) 0.0008(5) 0.0022(5) -0.0038(6)
    N3B 0.0381(8) 0.0290(7) 0.0240(7) 0.0052(6) 0.0020(6) 0.0007(5)
    C1B 0.0222(7) 0.0325(8) 0.0218(7) 0.0007(6) -0.0001(5) -0.0021(6)
    C2B 0.0287(8) 0.0327(9) 0.0206(8) -0.0008(6) 0.0002(6) 0.0029(6)
    C3B 0.0238(7) 0.0260(8) 0.0280(8) 0.0007(6) -0.0008(6) 0.0035(6)
    C4B 0.0213(7) 0.0276(8) 0.0252(8) 0.0005(6) 0.0013(6) -0.0022(6)
    C5B 0.0248(7) 0.0295(8) 0.0206(7) 0.0000(6) -0.0001(5) 0.0014(6)
    C6B 0.0229(7) 0.0257(8) 0.0244(8) 0.0014(6) -0.0007(5) 0.0016(6)
    O1A 0.0473(7) 0.0235(6) 0.0315(6) -0.0022(5) 0.0039(5) -0.0024(5)
    N1A 0.0326(7) 0.0235(7) 0.0308(7) -0.0001(5) -0.0057(6) -0.0032(5)
    N2A 0.0523(9) 0.0291(7) 0.0263(7) 0.0109(6) 0.0108(6) 0.0039(6)
    C1A 0.0353(9) 0.0263(8) 0.0229(7) 0.0008(6) 0.0029(6) 0.0005(6)
    C2A 0.0310(8) 0.0300(8) 0.0375(9) 0.0006(6) -0.0050(7) -0.0014(7)
    C3A 0.0435(10) 0.0408(10) 0.0323(9) 0.0081(8) -0.0078(7) -0.0026(7)
    C4A 0.0464(10) 0.0240(8) 0.0391(10) -0.0024(7) 0.0085(8) -0.0068(7)
    C5A 0.0462(10) 0.0276(9) 0.0345(9) -0.0033(7) -0.0084(7) -0.0076(7)
    C6A 0.0388(11) 0.0455(11) 0.0582(13) 0.0096(8) -0.0082(9) -0.0002(9)
_geom_special_details
;
 All esds (except the esd in the dihedral angle between two l.s. planes)
 are estimated using the full covariance matrix.  The cell esds are taken
 into account individually in the estimation of esds in distances, angles
 and torsion angles; correlations between esds in cell parameters are only
 used when they are defined by crystal symmetry.  An approximate (isotropic)
 treatment of cell esds is used for estimating esds involving l.s. planes.
;
loop_
    _geom_bond_atom_site_label_1
    _geom_bond_atom_site_label_2
    _geom_bond_site_symmetry_2
    _geom_bond_distance
    _geom_bond_publ_flag
    O1B C1B . 1.251(2) ?
    O2B N1B . 1.239(7) ?
    O2BA N1B . 1.231(10) ?
    O3B N1B . 1.215(2) ?
    O4B N2B . 1.2260(19) ?
    O5B N2B . 1.232(2) ?
    O6B N3B . 1.208(2) ?
    O7B N3B . 1.212(2) ?
    N1B C2B . 1.455(2) ?
    N2B C4B . 1.447(2) ?
    N3B C6B . 1.462(2) ?
    C1B C2B . 1.443(2) ?
    C1B C6B . 1.449(2) ?
    C2B C3B . 1.386(2) ?
    C3B H3B . 0.9300 ?
    C3B C4B . 1.377(2) ?
    C4B C5B . 1.400(2) ?
    C5B H5B . 0.9300 ?
    C5B C6B . 1.362(2) ?
    O1A C1A . 1.235(2) ?
    N1A C1A . 1.339(2) ?
    N1A C2A . 1.453(2) ?
    N1A C5A . 1.459(2) ?
    N2A H2AA . 0.9700 ?
    N2A H2AB . 0.9700 ?
    N2A C3A . 1.490(2) ?
    N2A C4A . 1.481(3) ?
    C1A C6A . 1.490(3) ?
    C2A H2AC . 0.9700 ?
    C2A H2AD . 0.9700 ?
    C2A C3A . 1.512(3) ?
    C3A H3AA . 0.9700 ?
    C3A H3AB . 0.9700 ?
    C4A H4AA . 0.9700 ?
    C4A H4AB . 0.9700 ?
    C4A C5A . 1.511(3) ?
    C5A H5AA . 0.9700 ?
    C5A H5AB . 0.9700 ?
    C6A H6AA . 0.9600 ?
    C6A H6AB . 0.9600 ?
    C6A H6AC . 0.9600 ?
loop_
    _geom_angle_atom_site_label_1
    _geom_angle_atom_site_label_2
    _geom_angle_atom_site_label_3
    _geom_angle_site_symmetry_1
    _geom_angle_site_symmetry_3
    _geom_angle
    _geom_angle_publ_flag
    O2B N1B C2B . . 117.9(5) ?
    O2BA N1B C2B . . 119.6(4) ?
    O3B N1B O2B . . 121.4(4) ?
    O3B N1B O2BA . . 119.0(6) ?
    O3B N1B C2B . . 118.85(15) ?
    O4B N2B O5B . . 122.81(14) ?
    O4B N2B C4B . . 118.74(14) ?
    O5B N2B C4B . . 118.45(14) ?
    O6B N3B O7B . . 123.95(16) ?
    O6B N3B C6B . . 117.50(15) ?
    O7B N3B C6B . . 118.50(14) ?
    O1B C1B C2B . . 127.34(15) ?
    O1B C1B C6B . . 121.06(15) ?
    C2B C1B C6B . . 111.57(14) ?
    C1B C2B N1B . . 120.12(14) ?
    C3B C2B N1B . . 116.43(15) ?
    C3B C2B C1B . . 123.44(14) ?
    C2B C3B H3B . . 120.1 ?
    C4B C3B C2B . . 119.78(15) ?
    C4B C3B H3B . . 120.1 ?
    C3B C4B N2B . . 119.11(14) ?
    C3B C4B C5B . . 121.50(14) ?
    C5B C4B N2B . . 119.36(14) ?
    C4B C5B H5B . . 121.3 ?
    C6B C5B C4B . . 117.37(14) ?
    C6B C5B H5B . . 121.3 ?
    C1B C6B N3B . . 115.17(13) ?
    C5B C6B N3B . . 118.50(14) ?
    C5B C6B C1B . . 126.31(15) ?
    C1A N1A C2A . . 120.82(14) ?
    C1A N1A C5A . . 126.65(14) ?
    C2A N1A C5A . . 112.49(14) ?
    H2AA N2A H2AB . . 107.9 ?
    C3A N2A H2AA . . 109.2 ?
    C3A N2A H2AB . . 109.2 ?
    C4A N2A H2AA . . 109.2 ?
    C4A N2A H2AB . . 109.2 ?
    C4A N2A C3A . . 111.88(13) ?
    O1A C1A N1A . . 121.49(15) ?
    O1A C1A C6A . . 119.48(16) ?
    N1A C1A C6A . . 119.03(16) ?
    N1A C2A H2AC . . 109.8 ?
    N1A C2A H2AD . . 109.8 ?
    N1A C2A C3A . . 109.51(15) ?
    H2AC C2A H2AD . . 108.2 ?
    C3A C2A H2AC . . 109.8 ?
    C3A C2A H2AD . . 109.8 ?
    N2A C3A C2A . . 110.09(15) ?
    N2A C3A H3AA . . 109.6 ?
    N2A C3A H3AB . . 109.6 ?
    C2A C3A H3AA . . 109.6 ?
    C2A C3A H3AB . . 109.6 ?
    H3AA C3A H3AB . . 108.2 ?
    N2A C4A H4AA . . 109.7 ?
    N2A C4A H4AB . . 109.7 ?
    N2A C4A C5A . . 109.82(15) ?
    H4AA C4A H4AB . . 108.2 ?
    C5A C4A H4AA . . 109.7 ?
    C5A C4A H4AB . . 109.7 ?
    N1A C5A C4A . . 110.13(14) ?
    N1A C5A H5AA . . 109.6 ?
    N1A C5A H5AB . . 109.6 ?
    C4A C5A H5AA . . 109.6 ?
    C4A C5A H5AB . . 109.6 ?
    H5AA C5A H5AB . . 108.1 ?
    C1A C6A H6AA . . 109.5 ?
    C1A C6A H6AB . . 109.5 ?
    C1A C6A H6AC . . 109.5 ?
    H6AA C6A H6AB . . 109.5 ?
    H6AA C6A H6AC . . 109.5 ?
    H6AB C6A H6AC . . 109.5 ?
loop_
    _geom_torsion_atom_site_label_1
    _geom_torsion_atom_site_label_2
    _geom_torsion_atom_site_label_3
    _geom_torsion_atom_site_label_4
    _geom_torsion_site_symmetry_1
    _geom_torsion_site_symmetry_2
    _geom_torsion_site_symmetry_3
    _geom_torsion_site_symmetry_4
    _geom_torsion
    _geom_torsion_publ_flag
    O1B C1B C2B N1B . . . . 0.0(3) ?
    O1B C1B C2B C3B . . . . 178.68(15) ?
    O1B C1B C6B N3B . . . . 0.5(2) ?
    O1B C1B C6B C5B . . . . -177.66(15) ?
    O2B N1B C2B C1B . . . . -23(2) ?
    O2B N1B C2B C3B . . . . 158(2) ?
    O2BA N1B C2B C1B . . . . 10.6(19) ?
    O2BA N1B C2B C3B . . . . -168.2(18) ?
    O3B N1B C2B C1B . . . . 172.35(17) ?
    O3B N1B C2B C3B . . . . -6.5(2) ?
    O4B N2B C4B C3B . . . . -4.8(2) ?
    O4B N2B C4B C5B . . . . 176.84(14) ?
    O5B N2B C4B C3B . . . . 174.87(15) ?
    O5B N2B C4B C5B . . . . -3.5(2) ?
    O6B N3B C6B C1B . . . . -111.79(18) ?
    O6B N3B C6B C5B . . . . 66.5(2) ?
    O7B N3B C6B C1B . . . . 70.6(2) ?
    O7B N3B C6B C5B . . . . -111.05(18) ?
    N1B C2B C3B C4B . . . . 178.21(14) ?
    N2B C4B C5B C6B . . . . -179.75(13) ?
    C1B C2B C3B C4B . . . . -0.5(2) ?
    C2B C1B C6B N3B . . . . 178.55(13) ?
    C2B C1B C6B C5B . . . . 0.4(2) ?
    C2B C3B C4B N2B . . . . -179.20(13) ?
    C2B C3B C4B C5B . . . . -0.9(2) ?
    C3B C4B C5B C6B . . . . 1.9(2) ?
    C4B C5B C6B N3B . . . . -179.80(13) ?
    C4B C5B C6B C1B . . . . -1.7(2) ?
    C6B C1B C2B N1B . . . . -177.95(14) ?
    C6B C1B C2B C3B . . . . 0.8(2) ?
    N1A C2A C3A N2A . . . . -56.25(19) ?
    N2A C4A C5A N1A . . . . 55.87(19) ?
    C1A N1A C2A C3A . . . . -123.25(17) ?
    C1A N1A C5A C4A . . . . 123.37(18) ?
    C2A N1A C1A O1A . . . . 1.2(2) ?
    C2A N1A C1A C6A . . . . -178.04(17) ?
    C2A N1A C5A C4A . . . . -59.09(19) ?
    C3A N2A C4A C5A . . . . -55.55(18) ?
    C4A N2A C3A C2A . . . . 56.01(19) ?
    C5A N1A C1A O1A . . . . 178.54(16) ?
    C5A N1A C1A C6A . . . . -0.7(3) ?
    C5A N1A C2A C3A . . . . 59.05(19) ?
loop_
    _geom_hbond_atom_site_label_D
    _geom_hbond_atom_site_label_H
    _geom_hbond_atom_site_label_A
    _geom_hbond_site_symmetry_A
    _geom_hbond_distance_DH
    _geom_hbond_distance_HA
    _geom_hbond_distance_DA
    _geom_hbond_angle_DHA
    _geom_hbond_publ_flag
    N2A H2AA O1A 2 0.97 1.78 2.7057(19) 159 yes
    N2A H2AB O1B 3_566 0.97 1.82 2.7401(19) 157 yes
    C3A H3AA O5B 2 0.97 2.46 3.333(2) 150 yes
    C3A H3AB O3B 4_565 0.97 2.55 3.469(3) 158 yes
    C5A H5AA O7B 3_666 0.97 2.57 3.365(2) 139 yes
    C5B H5B O1A . 0.93 2.47 3.307(2) 149 yes
    C5A H5AB O4B 1_565 0.97 2.60 3.266(2) 126 no
_shelx_hkl_checksum     25895
_shelx_res_checksum     91849
_iucr_refine_instructions_details
;
TITL HSY-672 in P21/n #14
CELL 1.54184 6.684254 11.597052 20.131201 90 90.00 90
ZERR 4 0.000703 0.001151 0.002376 0 0.004 0
LATT 1
SYMM 0.5-X,0.5+Y,0.5-Z
SFAC C H N O
UNIT 48 60 20 32
EQIV $1 -X,1-Y,1-Z
EQIV $2 0.5-X,0.5+Y,0.5-Z
EQIV $3 -0.5+X,0.5-Y,-0.5+Z
EQIV $4 +X,1+Y,+Z
EQIV $5 1-X,1-Y,1-Z
L.S. 25
PLAN  10
HTAB C5B O1A
HTAB N2A O1B_$1
HTAB N2A O2B_$1
HTAB N2A O1A_$2
HTAB C2A O1B_$1
HTAB C3A O3B_$3
HTAB C3A O5B_$2
HTAB C4A O4B_$4
HTAB C4A O5B_$4
HTAB C5A O4B_$4
HTAB C5A O7B_$5
HTAB C6A O7B
REM reset to P21/n #14
BOND $H
MORE -1
CONF
fmap 2
acta
OMIT 1 1 7
OMIT 1 0 7
OMIT -1 4 3
OMIT 8 0 2
OMIT 8 2 0
OMIT -8 2 1
REM <HKL>I:\Prof.Yathirajan%202014\HSY-672\HSY-672-mk\HSY-672.hkl</HKL>
WGHT    0.062400    0.606600
EXTI    0.001840
FVAR       5.34131   0.56952
O1B   4    0.104303    0.268183    0.619265    11.00000    0.04346    0.03370 =
         0.02858   -0.00595    0.00617    0.00486
PART 1
O2B   4    0.174551    0.101880    0.710595    21.00000    0.14298    0.06162 =
         0.02232   -0.00156   -0.00174   -0.00860
PART 0
PART 2
O2BA  4    0.082466    0.094690    0.707072   -21.00000    0.08932    0.04360 =
         0.02094    0.00163    0.01431    0.01384
PART 0
O3B   4    0.163064   -0.073293    0.677381    11.00000    0.08240    0.04534 =
         0.03468    0.01610    0.00864    0.00734
O4B   4    0.337096   -0.172123    0.457588    11.00000    0.05129    0.02657 =
         0.04060   -0.00349    0.00306    0.00500
O5B   4    0.306458   -0.048334    0.378182    11.00000    0.06431    0.04188 =
         0.02415   -0.00333    0.00674    0.00984
O6B   4   -0.000313    0.346232    0.454621    11.00000    0.04396    0.05337 =
         0.07444    0.02361   -0.01531    0.00973
O7B   4    0.266461    0.399774    0.504213    11.00000    0.08421    0.03112 =
         0.05008    0.00361   -0.02052   -0.01272
N1B   3    0.157485    0.029453    0.665734    11.00000    0.04887    0.04126 =
         0.02316    0.00583    0.00067    0.00409
N2B   3    0.302298   -0.074356    0.437507    11.00000    0.02929    0.02846 =
         0.02952   -0.00381    0.00218    0.00082
N3B   3    0.144513    0.327230    0.488782    11.00000    0.03808    0.02900 =
         0.02397    0.00071    0.00195    0.00518
C1B   1    0.152354    0.188089    0.580826    11.00000    0.02222    0.03248 =
         0.02183   -0.00213   -0.00006    0.00070
C2B   1    0.182680    0.068334    0.597524    11.00000    0.02875    0.03274 =
         0.02065    0.00286    0.00019   -0.00079
C3B   1    0.232208   -0.015377    0.551232    11.00000    0.02379    0.02597 =
         0.02799    0.00350   -0.00075    0.00071
AFIX  43
H3B   2    0.251266   -0.091346    0.564605    11.00000   -1.20000
AFIX   0
C4B   1    0.253110    0.014308    0.485360    11.00000    0.02132    0.02757 =
         0.02518   -0.00220    0.00135    0.00054
C5B   1    0.222807    0.127566    0.463498    11.00000    0.02476    0.02951 =
         0.02057    0.00142   -0.00009    0.00002
AFIX  43
H5B   2    0.233156    0.146913    0.418798    11.00000   -1.20000
AFIX   0
C6B   1    0.177560    0.208314    0.510291    11.00000    0.02295    0.02569 =
         0.02444    0.00161   -0.00067    0.00142
O1A   4    0.318255    0.290110    0.332326    11.00000    0.04729    0.02349 =
         0.03150   -0.00244    0.00394   -0.00223
N1A   3    0.313305    0.481487    0.349342    11.00000    0.03259    0.02349 =
         0.03082   -0.00322   -0.00570   -0.00012
N2A   3    0.189913    0.690057    0.289059    11.00000    0.05234    0.02910 =
         0.02632    0.00387    0.01084    0.01090
AFIX  23
H2AA  2    0.192267    0.742171    0.251379    11.00000   -1.20000
H2AB  2    0.104551    0.723690    0.322867    11.00000   -1.20000
AFIX   0
C1A   1    0.403369    0.378452    0.351663    11.00000    0.03527    0.02630 =
         0.02294    0.00049    0.00287    0.00080
C2A   1    0.109515    0.492591    0.324997    11.00000    0.03098    0.03003 =
         0.03750   -0.00143   -0.00496    0.00059
AFIX  23
H2AC  2    0.023137    0.519560    0.360461    11.00000   -1.20000
H2AD  2    0.060877    0.418050    0.310269    11.00000   -1.20000
AFIX   0
C3A   1    0.104689    0.577151    0.267843    11.00000    0.04353    0.04081 =
         0.03233   -0.00260   -0.00782    0.00806
AFIX  23
H3AA  2    0.181606    0.546767    0.230924    11.00000   -1.20000
H3AB  2   -0.032197    0.587835    0.253078    11.00000   -1.20000
AFIX   0
C4A   1    0.395170    0.677636    0.315759    11.00000    0.04644    0.02401 =
         0.03910   -0.00678    0.00850   -0.00237
AFIX  23
H4AA  2    0.442523    0.751638    0.331793    11.00000   -1.20000
H4AB  2    0.484535    0.651956    0.280796    11.00000   -1.20000
AFIX   0
C5A   1    0.395899    0.591155    0.371923    11.00000    0.04620    0.02759 =
         0.03454   -0.00761   -0.00838   -0.00330
AFIX  23
H5AA  2    0.531754    0.579725    0.387529    11.00000   -1.20000
H5AB  2    0.316779    0.620418    0.408630    11.00000   -1.20000
AFIX   0
C6A   1    0.610070    0.370459    0.379025    11.00000    0.03876    0.04554 =
         0.05817   -0.00018   -0.00815    0.00959
AFIX 137
H6AA  2    0.610467    0.396730    0.424247    11.00000   -1.50000
H6AB  2    0.698374    0.417702    0.353069    11.00000   -1.50000
H6AC  2    0.654520    0.291795    0.377386    11.00000   -1.50000
AFIX   0
HKLF 4
REM  HSY-672 in P21/n #14
REM R1 =  0.0449 for    2690 Fo > 4sig(Fo)  and  0.0494 for all    2993 data
REM    238 parameters refined using      0 restraints
END
WGHT      0.0624      0.6067
REM Highest difference peak  0.272,  deepest hole -0.197,  1-sigma level  0.057
Q1    1   0.2024  0.1976  0.5450  11.00000  0.05    0.27
Q2    1   0.1781  0.1207  0.5913  11.00000  0.05    0.24
Q3    1   0.0331  0.2853  0.5853  11.00000  0.05    0.22
Q4    1   0.2561  0.1813  0.4905  11.00000  0.05    0.22
Q5    1   0.1276  0.1747  0.4850  11.00000  0.05    0.21
Q6    1   0.1692 -0.0116  0.5115  11.00000  0.05    0.21
Q7    1   0.2573  0.0595  0.6350  11.00000  0.05    0.21
Q8    1   0.2615  0.0432  0.5770  11.00000  0.05    0.21
Q9    1   0.5914  0.3050  0.4163  11.00000  0.05    0.21
Q10   1   0.2117  0.2609  0.6037  11.00000  0.05    0.20
;
