# Supplementary material for: 4-Acetyl­piperazinium picrate
Source: Acta Crystallogr Sect E Struct Rep Online. 2014 May 31;70(Pt 6):o717–8. doi: 10.1107/S1600536814011726 (PMC4051097; doi:10.1107/S1600536814011726)
Supplement: Supplementary file 2 [file e-70-0o717-Isup2.hkl]

#
# h,k,l, Fc-squared, Fo-squared, sigma(Fo-squared), status flag
#
data_I
_shelx_refln_list_code          4
_shelx_F_calc_maximum      208.17
_exptl_crystal_F_000       744.00
_reflns_d_resolution_high  0.8106

loop_
 _space_group_symop_operation_xyz
 'x, y, z'
 '-x+1/2, y+1/2, -z+1/2'
 '-x, -y, -z'
 'x-1/2, -y-1/2, z-1/2'

_cell_length_a     6.6843
_cell_length_b    11.5971
_cell_length_c    20.1312
_cell_angle_alpha  90.000
_cell_angle_beta   90.000
_cell_angle_gamma  90.000

_shelx_F_squared_multiplier     1.000

loop_
 _refln_index_h
 _refln_index_k
 _refln_index_l
 _refln_F_squared_calc
 _refln_F_squared_meas
 _refln_F_squared_sigma
 _refln_observed_status
   2   0   0      24339.95      24598.73        67.79 o
   4   0   0       1644.30       1694.39        28.11 o
   6   0   0        188.37        180.82         6.61 o
   8   0   0          1.73         30.58         4.06 o
   1   1   0       1168.09       1163.22        13.74 o
   2   1   0       8792.26       9500.44        60.20 o
   3   1   0       2269.15       2389.03        17.18 o
   4   1   0         35.56         37.10         3.32 o
   5   1   0          5.61          5.21         0.78 o
   6   1   0        112.74        112.77         3.70 o
   7   1   0         22.81          5.72         2.97 o
   8   1   0          4.88         39.49        14.12 o
   0   2   0       3471.25       2300.36       369.06 o
   1   2   0          3.97          7.36         0.76 o
   2   2   0       2870.89       3124.77        63.37 o
   3   2   0        752.83        768.70        12.75 o
   4   2   0        580.30        551.55        13.25 o
   5   2   0          0.51          1.31         0.68 o
   6   2   0        176.85        160.52         5.32 o
   7   2   0         38.39         29.62         2.85 o
   1   3   0         20.33         30.79         2.88 o
   2   3   0        184.02        168.19         4.77 o
   3   3   0         27.65         28.36         2.38 o
   4   3   0        652.54        681.84        41.84 o
   5   3   0        467.72        455.90         6.49 o
   6   3   0        223.84        212.27         5.34 o
   7   3   0         53.18         56.46         3.55 o
   0   4   0        616.54        594.86        46.07 o
   1   4   0        763.40        727.40        15.98 o
   2   4   0        753.07        927.39        17.03 o
   3   4   0       1032.71       1075.44        15.55 o
   4   4   0          0.29          2.31         6.22 o
   5   4   0         62.42         64.45         2.86 o
   6   4   0          2.89          2.63         0.81 o
   7   4   0         34.67         34.58         3.07 o
   1   5   0       1267.50       1387.17        25.12 o
   2   5   0         52.70         63.33         6.13 o
   3   5   0         13.94         14.00         2.06 o
   4   5   0          8.99          2.76         3.47 o
   5   5   0        333.97        317.72         7.59 o
   6   5   0         23.48         20.22         2.74 o
   7   5   0          0.13         -0.38         0.82 o
   0   6   0         36.47         63.42         8.18 o
   1   6   0        520.62        424.86        12.85 o
   2   6   0          0.25          1.95         1.01 o
   3   6   0         16.57         17.37         2.41 o
   4   6   0          8.60          8.36         1.33 o
   5   6   0          0.63          1.22         0.78 o
   6   6   0         65.55         55.41         4.36 o
   7   6   0         12.20         14.39         1.48 o
   1   7   0         97.34         88.55         7.52 o
   2   7   0        331.65        326.72        14.29 o
   3   7   0          1.16          0.38         1.31 o
   4   7   0         67.17         65.64         3.56 o
   5   7   0         37.42         34.98         2.56 o
   6   7   0        128.12        126.58         6.51 o
   7   7   0        156.67        157.38         5.52 o
   0   8   0        511.99        510.58        28.81 o
   1   8   0          4.23          3.98         3.20 o
   2   8   0        226.54        240.51         8.32 o
   3   8   0         44.88         33.86         2.47 o
   4   8   0        169.84        170.10         6.56 o
   5   8   0         73.91         68.46         4.07 o
   6   8   0        567.13        583.54        12.66 o
   1   9   0        352.44        312.09         7.53 o
   2   9   0          3.23          1.94         0.61 o
   3   9   0        505.06        444.21        16.31 o
   4   9   0         20.58         18.29         1.85 o
   5   9   0        295.89        289.53         7.71 o
   6   9   0          6.55          6.98         1.01 o
   0  10   0        818.02        849.82        26.10 o
   1  10   0          0.18         -0.91         0.99 o
   2  10   0        375.04        404.03         8.61 o
   3  10   0        285.98        268.04        19.10 o
   4  10   0         15.58         13.43         1.69 o
   5  10   0          0.79          1.34         0.52 o
   1  11   0          2.60          3.01         0.98 o
   2  11   0         82.40         78.42         3.83 o
   3  11   0         46.60         49.61         4.80 o
   4  11   0        110.96        121.21         6.28 o
   5  11   0         15.68         13.42         1.56 o
   0  12   0        141.07        127.43         9.89 o
   1  12   0         18.80         17.94         1.77 o
   2  12   0         18.21         15.43         1.56 o
   3  12   0         43.07         52.40         2.98 o
   4  12   0         16.77         22.80         3.10 o
   1  13   0        155.76        177.16         7.12 o
   2  13   0        102.01        105.87         3.89 o
   3  13   0         22.53         24.86         2.92 o
   0  14   0          1.33          3.33         1.11 o
   1  14   0        145.21        171.61         4.32 o
  -7   0   1        123.97        117.25         7.90 o
  -5   0   1          5.16          8.01         1.26 o
  -3   0   1        130.76        124.63         4.22 o
  -1   0   1        767.92        716.32         9.09 o
   1   0   1       8761.14       8490.06        30.30 o
   3   0   1         94.47        102.04         5.48 o
   5   0   1         61.01         62.18         5.01 o
   7   0   1         60.85         34.70         4.28 o
  -8   1   1          3.08         31.08        17.60 o
  -7   1   1          9.32          6.84        10.84 o
  -6   1   1          2.24          1.97         0.57 o
  -5   1   1         11.78         17.39         1.20 o
  -4   1   1          6.75          6.06         2.05 o
  -3   1   1       1076.39       1027.36         8.74 o
  -2   1   1        169.16        311.64        36.47 o
  -1   1   1        242.20        281.01         3.80 o
   0   1   1       1653.57       1715.02        75.66 o
   1   1   1       8392.41       8736.28        65.28 o
   2   1   1      26105.19      27694.07       102.49 o
   3   1   1       1950.51       2068.70        33.08 o
   4   1   1       1513.44       1505.34        29.57 o
   5   1   1         36.79         34.57         2.19 o
   6   1   1         23.65         21.77         1.69 o
   7   1   1          1.96         -0.29         3.12 o
   8   1   1         17.78         68.23        17.67 o
  -7   2   1         36.48         42.45         3.73 o
  -6   2   1        108.82        107.89         3.06 o
  -5   2   1         86.01         86.72         2.81 o
  -4   2   1       1511.27       1600.77        22.89 o
  -3   2   1         60.40         67.22         2.76 o
  -2   2   1       1744.34       1870.48        25.57 o
  -1   2   1         52.84         77.26         6.02 o
   0   2   1        998.92       1063.92        56.86 o
   1   2   1       1856.98       1760.71        82.13 o
   2   2   1        379.89        411.23         6.15 o
   3   2   1        957.67       1054.80        19.63 o
   4   2   1       1658.22       1670.09        32.83 o
   5   2   1          2.41          2.53         0.84 o
   6   2   1        726.68        700.03        10.27 o
   7   2   1         88.56         78.70        10.27 o
  -7   3   1         10.66         12.22         1.35 o
  -6   3   1        189.51        176.28         4.53 o
  -5   3   1        703.55        678.64         8.54 o
  -4   3   1        468.32        536.21        17.45 o
  -3   3   1       1486.44       1584.13        28.90 o
  -2   3   1        811.92        799.09        17.12 o
  -1   3   1        439.91        388.54         6.98 o
   0   3   1       5779.47       5247.97       205.38 o
   1   3   1        591.03        594.89        40.12 o
   2   3   1        618.19        581.39        12.59 o
   3   3   1          4.57         20.46         2.58 o
   4   3   1         33.41         31.23         3.51 o
   5   3   1          5.56          3.30         0.98 o
   6   3   1         21.72         19.03         1.47 o
   7   3   1          0.05         21.77        32.06 o
  -7   4   1         56.55         64.47         2.88 o
  -6   4   1          5.79          3.60         1.05 o
  -5   4   1        256.85        229.54         6.02 o
  -4   4   1          0.94          0.40         1.05 o
  -3   4   1         63.98         59.98         3.31 o
  -2   4   1        362.19        340.33        12.56 o
  -1   4   1         10.08         18.99         3.98 o
   0   4   1        431.64        399.11        32.85 o
   1   4   1       1440.87       1751.30        76.70 o
   2   4   1        176.94        198.93         9.10 o
   3   4   1        818.13        786.03        22.89 o
   4   4   1         15.25         16.80         3.28 o
   5   4   1        578.19        560.41         8.69 o
   6   4   1          6.35          5.60         1.27 o
   7   4   1         14.58         16.88         2.69 o
  -7   5   1          0.81          0.18         0.69 o
  -6   5   1         84.16         91.86         4.59 o
  -5   5   1         33.41         24.83         2.51 o
  -4   5   1        152.33        167.11        10.74 o
  -3   5   1        261.31        284.89        11.30 o
  -2   5   1        987.37        979.03        40.14 o
  -1   5   1        402.27        338.65        11.93 o
   0   5   1        294.58        400.06        18.03 o
   1   5   1        103.44        136.43         6.07 o
   2   5   1          1.52          9.12         1.93 o
   3   5   1        210.97        201.96         8.66 o
   4   5   1          0.93          1.38         2.66 o
   5   5   1         25.85         25.46         2.29 o
   6   5   1          8.48          8.10         1.78 o
   7   5   1          5.38          5.11         1.13 o
  -7   6   1          0.29         -0.14         0.83 o
  -6   6   1        110.02        107.97         7.33 o
  -5   6   1        164.87        149.22         8.72 o
  -4   6   1        679.71        652.42        13.69 o
  -3   6   1          1.19          1.66         1.33 o
  -2   6   1       1953.35       1990.52        23.95 o
  -1   6   1        283.96        318.88        11.19 o
   0   6   1         18.57         27.39         3.74 o
   1   6   1       1706.95       2039.47       129.45 o
   2   6   1          1.59         12.72         2.34 o
   3   6   1         78.87         76.41         7.32 o
   4   6   1        248.30        248.13         8.44 o
   5   6   1          1.76          1.35         0.94 o
   6   6   1        244.48        220.28         8.82 o
   7   6   1         19.66         18.60         1.62 o
  -7   7   1          1.48          0.65         0.55 o
  -6   7   1        648.82        628.91        14.24 o
  -5   7   1        671.89        641.40        15.52 o
  -4   7   1        404.93        394.80        12.16 o
  -3   7   1        198.62        213.48         5.85 o
  -2   7   1        307.62        303.78        10.30 o
  -1   7   1          4.39          8.26         2.58 o
   0   7   1        265.42        266.04        35.08 o
   1   7   1        671.78        617.54        20.92 o
   2   7   1          2.29          0.10         1.42 o
   3   7   1         10.92          5.85         1.16 o
   4   7   1          5.95          5.02         1.28 o
   5   7   1          2.59          6.06         1.59 o
   6   7   1         96.97         88.14         7.98 o
   7   7   1         14.07         15.26         1.81 o
  -6   8   1         43.99         57.26         4.03 o
  -5   8   1         26.30         30.79         2.80 o
  -4   8   1        244.47        226.30         7.61 o
  -3   8   1         27.70         18.83         1.84 o
  -2   8   1          0.01          0.83         0.72 o
  -1   8   1         56.49         58.82         6.85 o
   0   8   1        296.48        287.18        23.32 o
   1   8   1        136.85        131.88        10.08 o
   2   8   1         16.08         16.67         3.82 o
   3   8   1         17.88         13.69         1.90 o
   4   8   1         11.17          9.76         1.43 o
   5   8   1          9.68         11.32         1.77 o
   6   8   1         22.22         23.78         2.15 o
  -6   9   1         62.40         64.80         2.92 o
  -5   9   1        139.00        136.06         5.29 o
  -4   9   1        675.53        678.07        10.79 o
  -3   9   1          8.81          7.87         1.79 o
  -2   9   1         38.47         38.35         2.60 o
  -1   9   1          4.64          3.45         0.81 o
   0   9   1        447.68        472.87        26.05 o
   1   9   1         94.24         99.45         4.90 o
   2   9   1        596.77        590.92        12.23 o
   3   9   1          0.15          0.61         0.96 o
   4   9   1          0.02          2.99         1.31 o
   5   9   1          5.88          4.98         1.11 o
   6   9   1          2.49          3.27         0.81 o
  -5  10   1          5.63          3.23         1.02 o
  -4  10   1        197.66        208.34         7.94 o
  -3  10   1        125.80        133.99         9.14 o
  -2  10   1          0.71         -0.17         0.87 o
  -1  10   1        174.28        171.74         5.81 o
   0  10   1        556.40        497.69        14.12 o
   1  10   1         35.00         42.05         2.88 o
   2  10   1          0.35          0.17         0.59 o
   3  10   1          3.03          3.89         0.97 o
   4  10   1        184.29        173.61         6.00 o
   5  10   1         15.15         12.89         1.23 o
  -5  11   1         82.96         87.48         3.78 o
  -4  11   1         15.19         14.80         1.61 o
  -3  11   1         72.80         71.39         3.33 o
  -2  11   1        142.56        138.59         5.28 o
  -1  11   1        115.03        118.63         5.47 o
   0  11   1          0.03          0.44         1.05 o
   1  11   1       1039.45       1102.71        32.41 o
   2  11   1         16.38         15.56         1.75 o
   3  11   1        346.03        351.45        13.69 o
   4  11   1          2.59          2.83         1.01 o
   5  11   1         26.51         35.03         2.45 o
  -4  12   1         37.92         41.18         4.07 o
  -3  12   1         24.10         26.47         2.15 o
  -2  12   1          3.88          2.66         0.68 o
  -1  12   1         26.57         22.11         2.00 o
   0  12   1         20.61         18.73         2.24 o
   1  12   1          1.86          1.63         0.83 o
   2  12   1         28.73         30.26         2.17 o
   3  12   1        117.53        136.76         6.25 o
   4  12   1         34.56         32.65         2.29 o
  -3  13   1          4.66          9.42         1.83 o
  -2  13   1         17.14         18.56         1.41 o
  -1  13   1         12.68         13.58         1.91 o
   0  13   1          0.52          1.47         0.97 o
   1  13   1         42.57         47.18         3.59 o
   2  13   1         64.92         68.49         3.11 o
   3  13   1          0.02          1.72         0.78 o
  -1  14   1          7.04          5.49         0.84 o
   0  14   1         12.42         15.82         1.39 o
   1  14   1         10.56         13.23         1.70 o
  -8   0   2         39.41         61.34         5.08 o
  -6   0   2        148.83        143.52         5.82 o
  -4   0   2         53.36         82.25        13.18 o
  -2   0   2       6091.02       6521.65        40.84 o
   0   0   2       3294.32       3669.23        22.74 o
   2   0   2      43333.01      43438.11       149.60 o
   4   0   2       9308.63       9601.83       290.45 o
   6   0   2          2.63          1.03         2.00 o
  -8   1   2         32.00         51.73        13.41 o
  -7   1   2         41.32         42.01         3.64 o
  -6   1   2          6.87          3.49         0.73 o
  -5   1   2        388.99        380.88         6.92 o
  -4   1   2        485.70        509.21         9.05 o
  -3   1   2       1521.03       1514.49        13.02 o
  -2   1   2       6872.49       6588.49        56.70 o
  -1   1   2       2204.05       2124.59        12.37 o
   0   1   2       2275.72       2445.91        35.29 o
   1   1   2       9609.64      10041.66        95.86 o
   2   1   2       4641.39       4830.43        27.96 o
   3   1   2        338.94        383.91         7.11 o
   4   1   2       3990.23       4093.32       126.11 o
   5   1   2         42.48         39.81         2.50 o
   6   1   2         18.23          9.59         1.56 o
   7   1   2         54.84         62.12         4.60 o
  -8   2   2          4.77         36.66         4.41 o
  -7   2   2         45.13         41.70         3.58 o
  -6   2   2          0.27          0.57         0.65 o
  -5   2   2        104.67        101.84         3.29 o
  -4   2   2          0.62          2.41         0.92 o
  -3   2   2       1912.38       1907.15        29.31 o
  -2   2   2        926.83       1057.39        15.72 o
  -1   2   2       2473.72       2379.57        38.94 o
   0   2   2        582.65        599.39         9.93 o
   1   2   2       4265.29       4521.58        44.87 o
   2   2   2       1778.81       1724.22        17.62 o
   3   2   2        873.79        927.02        24.14 o
   4   2   2       4790.93       5183.09        47.97 o
   5   2   2          1.15          0.13         0.69 o
   6   2   2       1006.45        947.89        11.57 o
   7   2   2        110.53        102.80         8.45 o
  -7   3   2         12.10         10.77         1.12 o
  -6   3   2        131.09        115.68         4.58 o
  -5   3   2        105.56        100.87         3.29 o
  -4   3   2         26.67         21.33         3.66 o
  -3   3   2        120.36        133.04         5.15 o
  -2   3   2        381.90        379.93         7.82 o
  -1   3   2       3194.76       3131.19        51.08 o
   0   3   2          1.29          5.82         1.78 o
   1   3   2        944.98        944.37        12.98 o
   2   3   2        888.33        915.42        13.97 o
   3   3   2         99.66        111.99         5.60 o
   4   3   2        279.28        259.25        22.44 o
   5   3   2        121.26        105.18         5.85 o
   6   3   2         91.53         78.79         3.33 o
   7   3   2         90.42        138.05        49.59 o
  -7   4   2          0.41          0.63         0.56 o
  -6   4   2         14.57         12.87         1.45 o
  -5   4   2          0.27         -0.35         0.91 o
  -4   4   2        408.75        411.25        13.19 o
  -3   4   2        209.50        192.01         6.64 o
  -2   4   2        620.11        618.21        10.51 o
  -1   4   2         40.95         42.84         2.51 o
   0   4   2       1138.14       1135.79        13.24 o
   1   4   2         17.97         14.03         2.05 o
   2   4   2         67.15         84.13         5.23 o
   3   4   2         79.69         98.35         6.99 o
   4   4   2        198.18        193.38        15.17 o
   5   4   2        241.21        222.59         8.67 o
   6   4   2        291.30        268.74         8.34 o
   7   4   2          6.95          1.97         1.36 o
  -7   5   2         11.23         11.78         1.40 o
  -6   5   2         25.31         28.57         2.26 o
  -5   5   2          5.58          5.99         1.46 o
  -4   5   2         31.45         33.19         4.88 o
  -3   5   2        465.97        534.74        14.62 o
  -2   5   2        126.70        131.74         6.19 o
  -1   5   2        813.84        782.81        20.02 o
   0   5   2       2536.82       3104.19        64.09 o
   1   5   2       1119.66       1159.72        20.63 o
   2   5   2         17.61         23.03         3.01 o
   3   5   2        313.63        319.55        12.72 o
   4   5   2          0.17          0.76         3.08 o
   5   5   2         88.30         84.25         4.13 o
   6   5   2          0.60          0.31         0.95 o
   7   5   2         49.84         45.77         3.48 o
  -7   6   2          3.33          3.32         1.11 o
  -6   6   2          5.02          7.95         1.46 o
  -5   6   2        146.47        158.16         6.21 o
  -4   6   2         32.26         36.99         2.94 o
  -3   6   2        229.86        232.13        10.22 o
  -2   6   2        246.17        284.30        15.77 o
  -1   6   2        142.10        166.45         8.10 o
   0   6   2       1345.95       1502.86       126.86 o
   1   6   2          0.64          2.85         1.48 o
   2   6   2        823.54        900.65       111.59 o
   3   6   2         50.96         55.15         6.26 o
   4   6   2          0.17         -0.11         0.72 o
   5   6   2        419.10        378.86        15.26 o
   6   6   2          0.63          1.57         1.76 o
   7   6   2         89.11         84.83         3.37 o
  -7   7   2        112.86        112.06         5.10 o
  -6   7   2         40.01         45.44         3.94 o
  -5   7   2         34.88         27.78         2.65 o
  -4   7   2         46.79         40.41         3.25 o
  -3   7   2         11.68         10.88         1.27 o
  -2   7   2        882.60        743.68        31.46 o
  -1   7   2        311.87        337.80        20.29 o
   0   7   2        181.24        151.20        13.55 o
   1   7   2         30.59         34.54         5.01 o
   2   7   2         94.65        121.05         7.76 o
   3   7   2         43.78         37.91         2.91 o
   4   7   2        630.26        538.98        10.05 o
   5   7   2         32.70         32.15         2.82 o
   6   7   2         33.87         21.76         2.60 o
   7   7   2          6.62          3.27         2.45 o
  -6   8   2        160.06        153.38         6.44 o
  -5   8   2        272.18        266.02         6.84 o
  -4   8   2        920.80        877.20        18.61 o
  -3   8   2         40.51         36.57         2.57 o
  -2   8   2        752.24        671.78        16.77 o
  -1   8   2         99.39         84.44         8.36 o
   0   8   2         48.47         49.82         6.24 o
   1   8   2         65.03         51.87         6.20 o
   2   8   2        125.83        124.27         6.08 o
   3   8   2         58.04         56.63         3.20 o
   4   8   2          3.54          4.82         1.92 o
   5   8   2        123.16        128.53         5.55 o
   6   8   2        127.12        125.24         4.67 o
  -6   9   2         11.79         13.77         1.17 o
  -5   9   2         39.23         42.58         2.99 o
  -4   9   2        204.12        250.67         7.65 o
  -3   9   2        259.33        235.07        11.24 o
  -2   9   2        621.49        576.66        11.79 o
  -1   9   2        683.51        613.91        12.49 o
   0   9   2        677.19        658.67        12.46 o
   1   9   2          0.03          5.39         2.85 o
   2   9   2        187.95        211.15         5.55 o
   3   9   2         31.58         32.71         2.99 o
   4   9   2        264.01        253.42         8.09 o
   5   9   2         30.63         27.10         2.03 o
   6   9   2          6.12          7.47         1.03 o
  -5  10   2         71.53         71.52         2.84 o
  -4  10   2         40.62         42.71         3.02 o
  -3  10   2         28.72         27.58         2.59 o
  -2  10   2         74.74         72.80         5.32 o
  -1  10   2       1674.12       1594.58        25.07 o
   0  10   2         17.30         11.32         1.45 o
   1  10   2         74.27         91.79         4.26 o
   2  10   2        200.67        196.31         4.92 o
   3  10   2         41.12         33.69         2.51 o
   4  10   2         36.57         31.99         2.56 o
   5  10   2          5.23          6.35         0.88 o
  -5  11   2         12.57         13.44         1.49 o
  -4  11   2          0.11          0.70         0.70 o
  -3  11   2        202.89        204.75         6.72 o
  -2  11   2        289.29        304.32        10.40 o
  -1  11   2        254.85        247.41         7.96 o
   0  11   2        429.57        378.83        10.14 o
   1  11   2        373.87        384.23        12.06 o
   2  11   2         11.95         16.93         1.57 o
   3  11   2         30.70         27.57         2.67 o
   4  11   2          6.75          3.80         1.78 o
   5  11   2          4.15          4.19         0.87 o
  -4  12   2         17.78         19.24         2.86 o
  -3  12   2         60.53         68.38         3.43 o
  -2  12   2         17.45         19.04         1.72 o
  -1  12   2        365.34        378.50        11.74 o
   0  12   2         26.34         29.47         2.66 o
   1  12   2          5.26          7.95         1.49 o
   2  12   2         55.90         56.81         2.96 o
   3  12   2          3.73          3.45         1.69 o
   4  12   2          7.12          7.83         1.15 o
  -3  13   2          0.44          0.43         0.55 o
  -2  13   2         90.69         95.17         2.84 o
  -1  13   2         15.79         18.64         1.87 o
   0  13   2         60.13         61.66         4.46 o
   1  13   2          1.24          0.14         1.27 o
   2  13   2          0.01          1.08         0.53 o
   3  13   2         34.93         42.82         3.72 o
  -1  14   2        153.61        171.30         4.24 o
   0  14   2          0.55          0.26         0.66 o
   1  14   2         17.43         23.08         2.75 o
  -7   0   3         75.99         73.16        12.15 o
  -5   0   3         40.71         33.03         2.69 o
  -3   0   3        903.33        869.25        13.88 o
  -1   0   3        922.96        913.82        58.50 o
   1   0   3        487.53        452.72         8.32 o
   3   0   3        627.36        743.54        14.90 o
   5   0   3        290.64        273.73         9.66 o
   7   0   3          7.96         14.13         7.17 o
  -8   1   3         38.17         41.83         9.36 o
  -7   1   3         32.21         29.33         2.50 o
  -6   1   3         85.24         78.92         3.08 o
  -5   1   3        468.92        399.32         7.95 o
  -4   1   3        755.32        803.39        12.57 o
  -3   1   3        131.21        140.92         4.03 o
  -2   1   3          5.36          4.40         0.72 o
  -1   1   3       2407.55       2161.23        21.84 o
   0   1   3       2956.98       3119.88        19.58 o
   1   1   3        775.88        755.76         7.06 o
   2   1   3        159.52        184.47         5.14 o
   3   1   3         60.45         85.15         4.23 o
   4   1   3        380.28        355.03         9.15 o
   5   1   3        442.23        432.84         8.73 o
   6   1   3        731.97        698.82        13.17 o
   7   1   3          1.22          0.12         0.96 o
  -8   2   3          0.00         31.09         4.01 o
  -7   2   3         94.25         96.36         4.43 o
  -6   2   3        288.44        265.34         5.51 o
  -5   2   3         51.47         46.73         2.40 o
  -4   2   3        189.15        191.44         8.19 o
  -3   2   3        136.75        129.13         3.83 o
  -2   2   3        134.54        154.82         3.38 o
  -1   2   3       7167.57       6929.39        77.41 o
   0   2   3      10238.68       8771.79        45.99 o
   1   2   3          7.63         63.06         8.09 o
   2   2   3          5.30         10.53         1.23 o
   3   2   3        743.48        808.08        20.31 o
   4   2   3        202.13        199.16         6.92 o
   5   2   3         26.45         20.20         1.97 o
   6   2   3        300.24        309.12         9.05 o
   7   2   3         13.84          8.00         1.52 o
  -7   3   3        110.53        103.73         3.72 o
  -6   3   3         19.55         24.66         1.92 o
  -5   3   3          2.31          4.10         0.70 o
  -4   3   3        486.45        471.58        16.64 o
  -3   3   3        706.61        672.55        12.55 o
  -2   3   3          9.45         20.26         1.25 o
  -1   3   3       6091.57       6574.91       187.24 o
   0   3   3       1287.10       1323.53        90.59 o
   1   3   3         63.46        112.16         4.09 o
   2   3   3        788.83        773.00        12.46 o
   3   3   3         10.41          9.11         1.80 o
   4   3   3        941.92        979.84        28.71 o
   5   3   3         46.59         38.35         4.85 o
   6   3   3        368.65        326.39         9.27 o
   7   3   3         16.25         17.86         2.44 o
  -7   4   3         33.47         33.76         2.10 o
  -6   4   3          9.13         10.15         1.17 o
  -5   4   3        828.25        761.77        20.97 o
  -4   4   3         36.94         35.98         3.89 o
  -3   4   3        236.92        248.92         8.85 o
  -2   4   3         46.76         41.11         2.75 o
   0   4   3        276.04        310.32         5.97 o
   1   4   3       4585.31       4327.44        36.56 o
   2   4   3        486.15        605.05         9.83 o
   3   4   3        297.45        317.09        14.14 o
   4   4   3          6.82          4.02         1.86 o
   5   4   3        474.37        436.49        11.43 o
   6   4   3         20.26         15.77         2.04 o
   7   4   3          0.00          1.20         0.94 o
  -7   5   3         14.04         15.59         1.38 o
  -6   5   3          3.15          2.64         0.65 o
  -5   5   3          2.47          2.21         0.83 o
  -4   5   3         81.65         88.25         4.50 o
  -3   5   3         88.64         72.09         6.61 o
  -2   5   3       1105.17       1347.96        32.49 o
  -1   5   3        684.87        648.29        12.42 o
   0   5   3       8131.94       8520.05       228.60 o
   1   5   3        113.40        174.19         8.11 o
   2   5   3       4657.91       4788.37        91.76 o
   3   5   3          5.30          6.82         2.00 o
   4   5   3         38.61         44.17         2.41 o
   5   5   3        163.70        159.67         5.43 o
   6   5   3        109.61        118.27         5.35 o
   7   5   3         14.87         16.99         2.16 o
  -7   6   3          0.43          1.07         1.08 o
  -6   6   3        393.98        399.98         9.66 o
  -5   6   3         76.78         74.81         4.30 o
  -4   6   3        557.46        557.92        14.10 o
  -3   6   3        235.47        214.57        17.54 o
  -2   6   3        369.93        397.97        13.59 o
  -1   6   3        816.55        821.00        22.97 o
   0   6   3       1134.64       1350.19        45.34 o
   1   6   3        307.72        391.69        13.79 o
   2   6   3       2015.80       2378.59        31.08 o
   3   6   3          7.78         13.25         4.97 o
   4   6   3        516.78        475.71         8.27 o
   5   6   3         11.74         11.28         2.28 o
   6   6   3          0.58          3.15         1.39 o
   7   6   3          0.52          0.48         0.69 o
  -7   7   3         22.51         28.04         3.14 o
  -6   7   3        494.61        497.64        15.04 o
  -5   7   3          9.97         10.29         1.58 o
  -4   7   3        482.44        457.70        10.75 o
  -3   7   3        145.29        164.94         4.75 o
  -2   7   3         67.15         65.05         5.98 o
  -1   7   3          1.00          3.83         1.74 o
   0   7   3        101.97        130.61         9.11 o
   1   7   3        188.91        149.47        11.43 o
   2   7   3        397.01        451.39        18.54 o
   3   7   3        287.27        270.12        10.21 o
   4   7   3        172.45        154.81         6.27 o
   5   7   3         11.28          6.95         1.12 o
   6   7   3         14.25         12.22         1.81 o
   7   7   3          7.16         10.73         1.41 o
  -6   8   3         21.15         19.36         1.83 o
  -5   8   3        126.46        123.64         5.38 o
  -4   8   3        378.57        336.85        11.25 o
  -3   8   3          7.24          4.40         0.97 o
  -2   8   3        591.58        529.06        17.63 o
  -1   8   3          4.42          9.73         2.89 o
   0   8   3        398.71        464.82        18.82 o
   1   8   3          4.03         11.37         3.03 o
   2   8   3          8.12         14.26         2.46 o
   3   8   3          3.11          1.48         0.50 o
   4   8   3         29.36         24.19         2.54 o
   5   8   3         39.41         40.77         3.12 o
   6   8   3          1.63          1.70         0.75 o
  -6   9   3          1.32          1.75         0.57 o
  -5   9   3        263.45        258.83         7.21 o
  -4   9   3         11.71         16.85         2.15 o
  -3   9   3         46.92         45.78         6.04 o
  -2   9   3        916.16        855.56        12.47 o
  -1   9   3        758.55        781.88        16.79 o
   0   9   3       1314.34       1332.81        15.81 o
   1   9   3         91.14         94.22         4.22 o
   2   9   3        131.56        150.69         4.72 o
   3   9   3        191.29        183.12         5.21 o
   4   9   3        168.86        169.98         4.92 o
   5   9   3          0.70          1.61         0.73 o
   6   9   3          1.50          1.89         0.57 o
  -5  10   3          4.47          6.06         0.99 o
  -4  10   3         22.71         23.05         1.88 o
  -3  10   3        234.29        231.73         8.98 o
  -2  10   3        706.64        689.44        13.50 o
  -1  10   3         59.29         57.71         3.33 o
   0  10   3       1021.81       1006.85        14.07 o
   1  10   3         87.73         86.17         4.21 o
   2  10   3          9.11         15.65         1.48 o
   3  10   3          0.00          2.28         0.85 o
   4  10   3         33.32         36.38         2.76 o
   5  10   3          9.33          7.50         0.95 o
  -5  11   3         51.00         52.38         4.26 o
  -4  11   3         13.85         16.74         1.67 o
  -3  11   3         62.49         60.17         3.66 o
  -2  11   3          2.84          1.89         0.94 o
  -1  11   3        175.45        170.80         7.88 o
   0  11   3         17.49         28.46         3.74 o
   1  11   3          0.64          1.98         0.87 o
   2  11   3          2.37          3.56         0.79 o
   3  11   3        102.64         96.98         4.48 o
   4  11   3          6.98          6.45         1.33 o
   5  11   3         22.04         25.33         2.79 o
  -4  12   3        178.47        193.94         8.52 o
  -3  12   3        123.40        125.46         4.55 o
  -2  12   3         75.11         69.87         2.92 o
  -1  12   3         80.00         80.47         4.29 o
   0  12   3         14.16         17.26         2.56 o
   1  12   3         58.93         49.30         3.28 o
   2  12   3         13.36         11.18         1.72 o
   3  12   3        159.43        162.22        10.35 o
   4  12   3          1.82          4.51         1.72 o
  -3  13   3          2.08          2.16         0.86 o
  -2  13   3         23.14         31.00         1.61 o
  -1  13   3         14.22         16.95         1.52 o
   0  13   3          0.30         -0.53         1.08 o
   1  13   3         31.25         32.34         2.28 o
   2  13   3          6.75          7.21         0.98 o
   3  13   3         36.51         35.40         3.34 o
  -1  14   3          0.01          0.86         0.84 o
   0  14   3         92.26        112.76         3.54 o
  -8   0   4         34.17         32.93         3.49 o
  -6   0   4          7.98         11.35         1.71 o
  -4   0   4       1058.78       1057.07        23.57 o
  -2   0   4       1621.28       1475.40        20.27 o
   0   0   4        712.85        642.61        74.03 o
   2   0   4        284.15        240.46        15.43 o
   4   0   4       2690.89       2915.84        62.75 o
   6   0   4         13.37         -1.86         3.78 o
  -8   1   4        126.59        142.03        14.49 o
  -7   1   4         27.90         33.36         2.35 o
  -6   1   4         40.47         39.11         2.18 o
  -5   1   4        390.97        380.75         6.29 o
  -4   1   4         11.31          7.55         1.71 o
  -3   1   4         39.18         60.39         4.60 o
  -2   1   4        517.29        587.25        14.67 o
  -1   1   4      27541.37      27744.46       201.28 o
   0   1   4          3.15         19.39         1.36 o
   1   1   4       2184.04       2820.05        22.73 o
   2   1   4       2478.01       2749.53        15.92 o
   3   1   4       1940.26       2082.51        25.61 o
   4   1   4       1094.69       1056.79        32.29 o
   5   1   4          6.81          6.79         1.76 o
   6   1   4        280.47        257.12         7.94 o
   7   1   4         33.15         42.88         3.10 o
  -7   2   4         60.24         59.43         3.45 o
  -6   2   4        400.84        388.06         6.68 o
  -5   2   4          3.68          3.84         0.88 o
  -4   2   4        351.86        385.78        11.88 o
  -3   2   4         94.81         75.61         3.64 o
  -2   2   4         79.85         91.43         2.33 o
  -1   2   4        291.93        232.87         6.82 o
   0   2   4       1333.64       1266.34        15.62 o
   1   2   4         79.58         87.55         3.98 o
   2   2   4        860.77        874.66        17.92 o
   3   2   4         18.26         17.20         2.29 o
   4   2   4          9.31          8.70         1.54 o
   5   2   4        164.03        159.39         7.05 o
   6   2   4        622.74        596.01        13.98 o
   7   2   4        100.85        148.11        44.93 o
  -7   3   4         13.91         15.57         1.49 o
  -6   3   4         27.49         29.84         1.86 o
  -5   3   4          9.75         10.78         1.19 o
  -4   3   4        477.87        491.24        14.23 o
  -3   3   4        451.82        423.69        12.44 o
  -2   3   4        142.43        160.73         3.70 o
  -1   3   4       3942.60       4161.76       137.23 o
   0   3   4          0.55          4.15         0.89 o
   1   3   4         55.52         89.26         2.55 o
   2   3   4        860.55        847.09        13.45 o
   3   3   4          1.06          3.52         1.41 o
   4   3   4        290.31        330.23         9.80 o
   5   3   4        282.36        270.60         7.87 o
   6   3   4          2.44          0.49         0.71 o
   7   3   4         84.18         89.27         5.16 o
  -7   4   4         12.29         10.27         1.38 o
  -6   4   4        134.17        129.07         3.70 o
  -5   4   4        157.13        144.95         4.91 o
  -4   4   4        213.36        194.82         9.28 o
  -3   4   4          0.01         -0.05         2.21 o
  -2   4   4        504.08        491.22         7.59 o
  -1   4   4        412.92        389.79         7.30 o
   0   4   4       2293.19       2643.61        19.00 o
   1   4   4        122.23        130.14         3.69 o
   2   4   4          3.61          9.67         2.25 o
   3   4   4        239.97        256.17         8.96 o
   4   4   4        220.25        209.76         9.47 o
   5   4   4        444.70        435.65         8.72 o
   6   4   4         62.94         60.86         3.87 o
   7   4   4         25.22         26.22         3.23 o
  -7   5   4         16.39         14.24         1.44 o
  -6   5   4         18.62         16.81         1.32 o
  -5   5   4        152.48        154.79         5.14 o
  -4   5   4          4.05          5.49         1.14 o
  -3   5   4         92.25         87.39         7.33 o
  -2   5   4       1035.09       1017.30        16.68 o
  -1   5   4        113.10        124.07         4.79 o
   0   5   4       1710.14       1986.87        43.52 o
   1   5   4        401.94        536.80        25.59 o
   2   5   4       1526.69       1527.09        35.96 o
   3   5   4        281.32        271.89        12.85 o
   4   5   4        196.79        192.62         5.07 o
   5   5   4        761.28        672.04        11.12 o
   6   5   4         70.13         59.75         3.82 o
   7   5   4          8.09          8.26         1.48 o
  -7   6   4         14.43         20.12         1.98 o
  -6   6   4          6.48          6.04         1.09 o
  -5   6   4        193.54        184.74         6.78 o
  -4   6   4         43.74         47.94         2.96 o
  -3   6   4        171.28        162.83         9.42 o
  -2   6   4        102.56        117.46         7.33 o
  -1   6   4       1130.33       1295.44        29.65 o
   0   6   4        811.11        970.30        23.75 o
   1   6   4       1615.56       1904.82        31.96 o
   2   6   4        169.47        178.98         8.63 o
   3   6   4        724.54        737.03        24.95 o
   4   6   4          7.34          5.67         0.89 o
   5   6   4         80.86         82.06         4.54 o
   6   6   4         23.94         25.98         2.38 o
   7   6   4          0.04         -0.76         0.80 o
  -7   7   4          1.53          3.10         1.12 o
  -6   7   4        143.75        154.60         4.16 o
  -5   7   4          9.05          6.60         1.36 o
  -4   7   4         45.73         46.70         2.98 o
  -3   7   4         30.55         34.62         2.20 o
  -2   7   4        282.36        271.79        12.37 o
  -1   7   4         35.19         36.36         4.70 o
   0   7   4          1.86          2.17         0.97 o
   1   7   4        440.20        474.88        17.56 o
   2   7   4         14.24         11.18         2.51 o
   3   7   4         68.23         54.02         4.11 o
   4   7   4         11.55          8.07         1.38 o
   5   7   4          3.71          4.49         5.01 o
   6   7   4          0.88          1.55         1.03 o
   7   7   4         28.30         34.95         2.77 o
  -6   8   4         52.62         52.64         2.44 o
  -5   8   4         86.70         90.89         4.57 o
  -4   8   4       1315.32       1203.10        21.75 o
  -3   8   4       1283.54       1249.99        24.37 o
  -2   8   4        707.58        748.53        12.92 o
  -1   8   4          0.88          1.27         1.07 o
   0   8   4         96.21        117.60         7.66 o
   1   8   4         46.67         56.50         5.45 o
   2   8   4         19.79         32.49         2.42 o
   3   8   4         14.23         28.87         2.96 o
   4   8   4         64.80         71.37         4.27 o
   5   8   4        161.41        159.81         5.19 o
   6   8   4         66.00         69.83         3.43 o
  -6   9   4         78.05         97.65         5.80 o
  -5   9   4          2.87          2.06         0.73 o
  -4   9   4         72.42         65.27         5.38 o
  -3   9   4        139.96        134.35         5.00 o
  -2   9   4        363.51        360.06         8.08 o
  -1   9   4         57.21         53.57         3.68 o
   0   9   4        523.35        533.11        23.61 o
   1   9   4        173.39        135.44         5.03 o
   2   9   4        189.64        178.59         6.08 o
   3   9   4         30.29         33.05         2.23 o
   4   9   4         52.44         47.66         2.91 o
   5   9   4          1.07         -0.60         0.63 o
   6   9   4         29.17         27.21         1.84 o
  -5  10   4          9.75          9.84         1.56 o
  -4  10   4         29.74         28.29         2.05 o
  -3  10   4          2.26          3.00         0.95 o
  -2  10   4        210.13        202.86         7.28 o
  -1  10   4        546.33        495.41         9.73 o
   0  10   4        195.52        183.59         9.26 o
   1  10   4        495.39        466.14        12.87 o
   2  10   4        255.57        307.17         6.74 o
   3  10   4          0.11          0.47         0.67 o
   4  10   4         51.57         53.74         2.87 o
   5  10   4         18.81         13.66         1.35 o
  -5  11   4          0.01          1.03         1.03 o
  -4  11   4         10.77          9.24         1.23 o
  -3  11   4         58.03         66.19         3.80 o
  -2  11   4         57.92         52.62         3.56 o
  -1  11   4        250.95        211.28        10.81 o
   0  11   4         43.44         34.93         2.97 o
   1  11   4         14.21         16.17         2.00 o
   2  11   4        458.29        434.84         7.48 o
   3  11   4        381.92        366.49         7.24 o
   4  11   4         38.52         35.44         2.98 o
   5  11   4          6.04          6.70         1.60 o
  -4  12   4         97.58         99.02         5.92 o
  -3  12   4         11.69         11.32         1.40 o
  -2  12   4         50.60         48.63         2.39 o
  -1  12   4          1.41          1.44         0.87 o
   0  12   4        104.59        113.56         6.17 o
   1  12   4        100.74         95.65         4.85 o
   2  12   4        141.13        145.49         6.54 o
   3  12   4         33.29         38.65         2.88 o
   4  12   4         10.62          7.70         1.14 o
  -3  13   4          7.06          4.86         1.25 o
  -2  13   4         11.37          7.21         0.88 o
  -1  13   4          0.46         -0.13         0.57 o
   0  13   4        104.59        102.11         4.26 o
   1  13   4          1.81          2.89         0.67 o
   2  13   4          5.63          7.23         1.01 o
   3  13   4         13.02         14.88         2.14 o
   0  14   4         11.22         12.82         1.51 o
  -7   0   5          1.06          1.77         1.84 o
  -5   0   5        160.53        142.95         6.84 o
  -3   0   5       1095.88       1092.98        55.55 o
  -1   0   5       2210.32       2279.71        29.98 o
   1   0   5       4172.09       3544.83       142.09 o
   3   0   5       1555.78       1715.09        67.04 o
   5   0   5         21.06          8.33         1.83 o
   7   0   5          0.00         15.43        20.96 o
  -7   1   5          2.35          1.88         0.63 o
  -6   1   5          6.92          7.27         0.96 o
  -5   1   5        135.98        138.14         3.82 o
  -4   1   5         71.34         65.95         4.92 o
  -3   1   5       1097.31       1066.96        10.98 o
  -2   1   5       1852.98       1857.18        20.21 o
  -1   1   5       3658.39       3339.11        79.57 o
   0   1   5        402.86        360.74        11.23 o
   1   1   5        302.23        338.13         9.13 o
   2   1   5        124.80        150.86         3.88 o
   3   1   5        107.84        121.92         5.46 o
   4   1   5         31.26         42.18         4.07 o
   5   1   5         87.91         84.66         3.61 o
   6   1   5        137.09        112.31         6.20 o
   7   1   5          8.34          2.39         1.47 o
  -7   2   5         14.13         15.58         1.87 o
  -6   2   5        190.28        186.69         4.61 o
  -5   2   5         86.55         83.71         3.28 o
  -4   2   5        113.02        123.69         6.83 o
  -3   2   5        272.05        283.47         7.30 o
  -2   2   5        149.57        159.47         4.58 o
  -1   2   5       3911.73       3965.49       132.75 o
   0   2   5         45.32         39.76         1.48 o
   1   2   5        993.80       1059.04        40.34 o
   2   2   5       1361.88       1465.87        14.97 o
   3   2   5        270.84        288.69         8.72 o
   4   2   5          2.71          1.97         1.73 o
   5   2   5        414.19        411.06        14.50 o
   6   2   5        302.61        251.01         7.91 o
   7   2   5         45.29         47.37         3.95 o
  -7   3   5        193.91        197.21         5.11 o
  -6   3   5        283.26        299.71         5.78 o
  -5   3   5        512.28        495.68         8.47 o
  -4   3   5        133.80        143.08         7.76 o
  -3   3   5         90.41         83.58         4.18 o
  -2   3   5       5077.36       5124.42        79.00 o
  -1   3   5       1279.38       1222.70        13.79 o
   0   3   5        952.37        899.89        20.86 o
   1   3   5       4334.71       3900.67       182.14 o
   2   3   5       1393.03       1430.71        15.75 o
   3   3   5          8.32          8.82         1.37 o
   4   3   5          1.09          0.30         0.92 o
   5   3   5         14.38         12.87         1.90 o
   6   3   5         98.32         95.42         4.81 o
   7   3   5         51.48         55.92         4.07 o
  -7   4   5         42.09         37.15         2.47 o
  -6   4   5        205.79        192.13         4.51 o
  -5   4   5         32.84         35.78         2.19 o
  -4   4   5        510.55        493.11        16.46 o
  -3   4   5        372.35        425.43        18.28 o
  -2   4   5        101.95        136.05         3.92 o
  -1   4   5        124.41        200.94         6.33 o
   0   4   5       2257.14       2665.88       129.74 o
   1   4   5       3991.22       4252.03       203.40 o
   2   4   5        266.60        287.40        10.89 o
   3   4   5        629.27        603.86        17.29 o
   4   4   5       1164.93       1094.54        97.69 o
   5   4   5         95.39         96.64         4.59 o
   6   4   5        409.06        395.17         9.73 o
   7   4   5         21.29         31.76         2.84 o
  -7   5   5          0.23         -0.17         0.56 o
  -6   5   5         30.03         25.78         1.65 o
  -5   5   5         10.52         11.17         1.73 o
  -4   5   5         15.58         26.23         2.84 o
  -3   5   5        367.42        371.09        13.27 o
  -2   5   5         18.42         23.64         2.92 o
  -1   5   5        431.18        464.39        20.03 o
   0   5   5        724.72        707.23        10.86 o
   1   5   5        886.60        878.40        29.08 o
   2   5   5        717.50        778.00        18.48 o
   3   5   5         49.46         41.65         4.07 o
   4   5   5       2834.74       2672.22        53.28 o
   5   5   5          6.39          5.22         1.12 o
   6   5   5        146.61        144.34         4.88 o
   7   5   5         24.66         25.41         2.46 o
  -7   6   5          0.13         -0.34         0.63 o
  -6   6   5         87.51         95.88         3.82 o
  -5   6   5         10.58         10.36         1.63 o
  -4   6   5         76.81         76.65         4.07 o
  -3   6   5          0.45          0.02         0.86 o
  -2   6   5        448.05        427.68        14.30 o
  -1   6   5         24.27         31.68         2.41 o
   0   6   5        183.55        162.93         6.50 o
   1   6   5        323.24        346.18        16.09 o
   2   6   5          3.31          3.84         2.20 o
   3   6   5          5.97          1.87         2.48 o
   4   6   5         49.99         47.93         2.43 o
   5   6   5          0.84          0.92         0.84 o
   6   6   5         32.31         31.08         2.57 o
   7   6   5          5.86          3.46         2.08 o
  -6   7   5          0.02          0.00         0.62 o
  -5   7   5         55.98         47.13         3.41 o
  -4   7   5        204.68        206.17         8.52 o
  -3   7   5         12.31         17.22         1.44 o
  -2   7   5       1527.85       1419.15        28.32 o
  -1   7   5         27.86         32.97         3.67 o
   0   7   5         95.52         86.77         7.23 o
   1   7   5        419.50        404.07        13.12 o
   2   7   5         22.85         35.87         5.52 o
   3   7   5         60.75         66.29         3.91 o
   4   7   5         89.35         84.74         3.61 o
   5   7   5        113.30        108.93         7.08 o
   6   7   5         15.97         15.44         1.77 o
  -6   8   5          4.83          6.22         1.03 o
  -5   8   5        100.93        101.73         4.78 o
  -4   8   5          0.38          0.20         0.92 o
  -3   8   5         61.78         62.54         2.78 o
  -2   8   5       1703.61       1673.22        26.92 o
  -1   8   5        110.85        114.56         9.61 o
   0   8   5        199.87        180.73        13.02 o
   1   8   5        132.41        175.82         9.51 o
   2   8   5         68.81         85.06         4.03 o
   3   8   5          0.57          0.71         0.80 o
   4   8   5         47.27         39.88         2.46 o
   5   8   5          5.39          4.46         0.80 o
   6   8   5         38.66         33.83         2.32 o
  -6   9   5         22.99         28.55         3.07 o
  -5   9   5         55.02         54.98         3.26 o
  -4   9   5         88.34         81.46         4.35 o
  -3   9   5         87.60         83.29         3.90 o
  -2   9   5          6.96          6.23         1.01 o
  -1   9   5       1003.95        988.36        24.21 o
   0   9   5        711.87        742.02        13.59 o
   1   9   5        135.23        167.45         5.71 o
   2   9   5         33.12         30.94         2.18 o
   3   9   5         62.55         66.09         3.29 o
   4   9   5         56.08         59.25         2.89 o
   5   9   5          2.18          2.63         0.74 o
   6   9   5          6.24          9.76         1.08 o
  -5  10   5         50.25         50.29         3.32 o
  -4  10   5        167.94        183.48         7.12 o
  -3  10   5         19.12         16.80         1.96 o
  -2  10   5          0.69         19.52         3.96 o
  -1  10   5        445.71        485.52        11.17 o
   0  10   5       2176.44       2142.93        20.11 o
   1  10   5        132.33        143.87         7.50 o
   2  10   5       1729.21       1759.45        20.40 o
   3  10   5         32.75         32.93         2.43 o
   4  10   5         53.30         57.13         2.95 o
   5  10   5          2.31          3.13         0.68 o
  -4  11   5          0.07          1.57         0.99 o
  -3  11   5         78.26         71.43         3.88 o
  -2  11   5        223.22        197.90         6.86 o
  -1  11   5        457.79        393.91        18.70 o
   0  11   5        281.77        238.61        12.43 o
   1  11   5        229.84        222.60        13.39 o
   2  11   5         50.76         59.56         2.76 o
   3  11   5         55.99         51.47         2.74 o
   4  11   5        336.75        338.95         8.92 o
  -4  12   5         19.82         20.52         2.68 o
  -3  12   5          0.19          0.38         0.62 o
  -2  12   5         41.65         35.61         2.02 o
  -1  12   5         53.95         54.42         3.45 o
   0  12   5        142.10        121.92         7.13 o
   1  12   5         88.06         91.40         5.33 o
   2  12   5         43.79         43.09         2.80 o
   3  12   5          2.89          3.81         1.23 o
   4  12   5        235.55        263.45         9.08 o
  -2  13   5          0.17          0.23         0.39 o
  -1  13   5          0.01          0.56         0.52 o
   0  13   5         29.67         31.39         2.36 o
   1  13   5         23.71         25.66         1.70 o
   2  13   5          9.31          9.50         1.44 o
  -6   0   6          0.09          1.34         0.92 o
  -4   0   6        249.74        239.87        11.88 o
  -2   0   6       3444.44       3489.25        32.89 o
   0   0   6      12676.63       9758.02        68.57 o
   2   0   6        394.46        428.52         8.85 o
   4   0   6        106.19        129.29        12.65 o
   6   0   6          1.79          5.32         1.55 o
  -7   1   6         45.35         49.07         2.40 o
  -6   1   6         79.64         81.41         3.08 o
  -5   1   6         56.17         47.94         2.27 o
  -4   1   6        729.16        702.77        16.54 o
  -3   1   6        318.97        305.73         6.73 o
  -2   1   6         55.30         69.67         2.96 o
  -1   1   6       2080.07       1817.32        15.62 o
   0   1   6        296.47        256.39        11.40 o
   1   1   6        212.53        197.40         4.74 o
   2   1   6       1519.98       1523.05        32.48 o
   3   1   6       1897.66       2028.49        31.28 o
   4   1   6         10.93         16.48         2.62 o
   5   1   6        144.45        141.82         5.64 o
   6   1   6          1.56          0.13         3.35 o
   7   1   6          0.43          0.34         1.02 o
  -7   2   6         47.02         49.32         2.63 o
  -6   2   6          9.49         10.64         1.31 o
  -5   2   6        536.59        510.08         8.62 o
  -4   2   6         33.47         30.74         3.46 o
  -3   2   6        869.86        910.73        32.92 o
  -2   2   6         77.70         69.11         2.76 o
  -1   2   6       6929.32       6657.60        42.04 o
   0   2   6        254.55        211.21         4.69 o
   1   2   6        669.50        659.57        15.24 o
   2   2   6         12.54         25.74         2.49 o
   3   2   6        403.73        380.42        13.95 o
   4   2   6         52.29         53.11         4.57 o
   5   2   6          0.86          3.05         1.56 o
   6   2   6         34.58         37.17         3.78 o
   7   2   6         58.88         57.66         4.30 o
  -7   3   6         46.84         44.64         2.84 o
  -6   3   6          0.89          1.01         0.70 o
  -5   3   6        108.83        106.62         3.40 o
  -4   3   6       1083.76       1090.19        25.60 o
  -3   3   6        584.25        593.08        15.22 o
  -2   3   6       1434.84       1567.59        29.18 o
  -1   3   6         74.90         74.37         4.30 o
   0   3   6         28.27         25.93         2.80 o
   1   3   6          4.43          2.90         0.84 o
   2   3   6         38.47         53.39         2.81 o
   3   3   6          1.15          6.66         1.50 o
   4   3   6          2.68          1.66         0.85 o
   5   3   6          4.23          5.43         1.09 o
   6   3   6        244.19        233.90         7.42 o
   7   3   6        107.74        120.29         4.75 o
  -7   4   6         18.09         18.11         1.48 o
  -6   4   6        197.39        184.49         5.24 o
  -5   4   6        249.99        240.72         5.64 o
  -4   4   6          8.98         12.31         2.36 o
  -3   4   6         11.14          7.62         1.43 o
  -2   4   6       1252.00       1366.71        28.79 o
  -1   4   6        459.18        403.69         9.31 o
   0   4   6        802.49        951.69        57.31 o
   1   4   6        363.05        404.90        47.35 o
   2   4   6        241.62        213.27         7.63 o
   3   4   6        365.63        326.55        12.53 o
   4   4   6         23.27         23.57         2.32 o
   5   4   6         19.49         11.63         1.50 o
   6   4   6          0.59          1.68         0.97 o
   7   4   6          0.61         -0.44         1.31 o
  -7   5   6         18.90         17.14         1.54 o
  -6   5   6         91.32         99.46         3.89 o
  -5   5   6        201.61        208.88         5.99 o
  -4   5   6         41.95         37.11         3.02 o
  -3   5   6         29.32         35.19         4.15 o
  -2   5   6        666.93        672.59        15.28 o
  -1   5   6        241.92        306.69         9.69 o
   0   5   6       1588.49       1839.63       105.65 o
   1   5   6        878.40        915.40        19.48 o
   2   5   6         27.55         28.69         3.16 o
   3   5   6          0.02          1.51         1.05 o
   4   5   6       1193.36       1130.87        12.74 o
   5   5   6        157.39        140.59         4.17 o
   6   5   6          0.29          0.72         0.84 o
   7   5   6          7.46          6.67         1.30 o
  -7   6   6         20.11         26.48         2.13 o
  -6   6   6         54.98         51.76         2.46 o
  -5   6   6         27.03         27.87         2.69 o
  -4   6   6          1.10          1.44         1.10 o
  -3   6   6         41.43         42.45         3.56 o
  -2   6   6         82.90         77.25         5.30 o
  -1   6   6         93.61         93.40         4.51 o
   0   6   6        766.90        906.16        34.48 o
   1   6   6          9.92         13.83         2.34 o
   2   6   6        296.65        347.63        14.68 o
   3   6   6         40.64         37.86         5.20 o
   4   6   6        519.73        438.62        10.41 o
   5   6   6         69.98         64.85         3.41 o
   6   6   6         20.90         20.66         2.09 o
   7   6   6         45.45         54.91         3.25 o
  -6   7   6         60.40         67.61         3.37 o
  -5   7   6          3.22          3.38         1.16 o
  -4   7   6        141.86        131.07         4.43 o
  -3   7   6        285.53        295.85         5.91 o
  -2   7   6        318.03        318.81        13.56 o
  -1   7   6       1185.26        960.79        25.87 o
   0   7   6          2.17          0.64         1.43 o
   1   7   6          9.43         25.22         4.38 o
   2   7   6        228.84        205.95        12.16 o
   3   7   6        237.51        236.96         7.52 o
   4   7   6         41.44         36.05         2.15 o
   5   7   6          4.72          4.46         1.33 o
   6   7   6          5.50          3.65         0.89 o
  -6   8   6          2.12          2.55         0.75 o
  -5   8   6          1.75         -0.16         0.94 o
  -4   8   6          0.27          0.62         0.86 o
  -3   8   6         68.39         71.40         2.97 o
  -2   8   6        156.29        163.13         4.81 o
  -1   8   6         75.13         78.79         3.48 o
   0   8   6        302.17        348.73        15.90 o
   1   8   6        579.55        548.27        13.92 o
   2   8   6          4.69          5.22         0.93 o
   3   8   6          8.38          7.75         1.23 o
   4   8   6          4.85          5.37         0.92 o
   5   8   6         58.43         61.04         3.67 o
   6   8   6          1.47          0.91         0.54 o
  -5   9   6         10.21         10.85         1.40 o
  -4   9   6          2.82          4.03         1.16 o
  -3   9   6         72.72         69.94         3.58 o
  -2   9   6         49.97         52.24         3.07 o
  -1   9   6         25.17         22.09         2.40 o
   0   9   6        704.87        694.35        13.25 o
   1   9   6          8.86          8.78         1.45 o
   2   9   6        351.80        353.18         8.15 o
   3   9   6        275.07        241.01         6.56 o
   4   9   6        466.96        447.07         7.77 o
   5   9   6        104.14        107.66         3.80 o
   6   9   6          4.74          5.36         1.09 o
  -5  10   6          4.76          4.80         1.04 o
  -4  10   6          1.36          1.82         0.88 o
  -3  10   6        197.39        189.69         9.19 o
  -2  10   6         90.65         88.24         4.15 o
  -1  10   6         57.24         66.19         5.13 o
   0  10   6        473.35        483.62        10.74 o
   1  10   6        641.67        588.17        15.74 o
   2  10   6        127.66        150.25         5.19 o
   3  10   6        367.40        324.01         7.38 o
   4  10   6         24.48         32.70         1.96 o
   5  10   6         49.01         60.76         2.83 o
  -4  11   6          0.45          0.59         0.81 o
  -3  11   6         14.44         13.80         1.76 o
  -2  11   6         49.39         42.89         2.70 o
  -1  11   6         53.81         47.72         2.95 o
   0  11   6         31.36         41.62         3.14 o
   1  11   6          0.53          2.05         2.86 o
   2  11   6         12.55          8.35         1.06 o
   3  11   6        108.46        102.70         3.77 o
   4  11   6         55.13         49.67         3.37 o
  -3  12   6          0.62          0.75         0.50 o
  -2  12   6         34.98         32.35         2.10 o
  -1  12   6          0.28          0.96         0.75 o
   0  12   6         32.65         28.28         2.96 o
   1  12   6         34.42         28.65         2.38 o
   2  12   6          3.61          1.89         1.11 o
   3  12   6          3.99          3.69         1.80 o
  -2  13   6        177.49        205.73         4.25 o
  -1  13   6         24.98         28.36         1.80 o
   0  13   6         12.00         13.54         1.53 o
   1  13   6          7.08          9.01         1.00 o
   2  13   6         23.88         23.13         2.03 o
  -7   0   7        104.27        110.72         9.04 o
  -5   0   7          0.00          0.60         1.96 o
  -3   0   7          1.16          9.71         2.72 o
  -1   0   7       8198.58       8038.00       641.87 o
   3   0   7       1547.44       1666.04        39.17 o
   5   0   7        132.23        139.02         9.53 o
   7   0   7          6.17          3.83         1.82 o
  -7   1   7         35.88         38.96         2.10 o
  -6   1   7         38.31         36.02         2.05 o
  -5   1   7        168.13        148.40         4.40 o
  -4   1   7         55.79         56.98         4.91 o
  -3   1   7        303.17        293.13         9.87 o
  -2   1   7       1627.44       1605.82        22.08 o
  -1   1   7      11843.37      11176.72        62.29 o
   0   1   7       5333.34       5580.73        75.23 o
   2   1   7        113.51        156.29         7.05 o
   3   1   7         10.85         13.75         2.15 o
   4   1   7         33.80         25.65         3.32 o
   5   1   7          2.37          1.46         0.70 o
   6   1   7         36.22         36.55         3.05 o
   7   1   7          0.95          1.05         1.02 o
  -7   2   7          9.81          8.58         1.13 o
  -6   2   7         11.74         11.64         1.32 o
  -5   2   7         70.85         59.44         2.81 o
  -4   2   7        193.80        194.62         8.96 o
  -3   2   7        670.93        697.35        17.55 o
  -2   2   7       4366.42       4348.34        30.12 o
  -1   2   7       2098.08       1977.43        18.05 o
   0   2   7        266.17        257.87         7.61 o
   1   2   7       6041.91       6436.45        45.63 o
   2   2   7         17.32         52.37         4.70 o
   3   2   7          1.92          8.70         2.04 o
   4   2   7          3.44          4.29         1.24 o
   5   2   7        174.96        177.02         6.82 o
   6   2   7        232.13        234.13        10.43 o
   7   2   7         29.80         28.73         3.05 o
  -7   3   7         34.08         34.44         2.40 o
  -6   3   7         45.98         41.89         2.66 o
  -5   3   7        529.18        529.92         7.54 o
  -4   3   7        144.58        140.25         6.40 o
  -3   3   7        809.09        945.09        19.25 o
  -2   3   7         14.08         17.66         1.64 o
  -1   3   7          0.73          4.16         1.28 o
   0   3   7        699.99        656.67        14.87 o
   1   3   7         73.02        104.61         3.81 o
   2   3   7        361.24        332.22         6.91 o
   3   3   7         11.16         11.92         1.94 o
   4   3   7        665.54        662.15        21.13 o
   5   3   7         47.46         52.18         3.13 o
   6   3   7          9.64          8.15         1.46 o
   7   3   7          0.72          0.88         0.62 o
  -7   4   7         31.63         26.82         1.72 o
  -6   4   7        102.60        101.38         6.03 o
  -5   4   7        297.82        282.12         6.96 o
  -4   4   7         12.46         12.17         1.69 o
  -3   4   7        154.66        172.94         7.80 o
  -2   4   7        463.15        555.10        11.13 o
  -1   4   7       1015.39       1118.40        32.68 o
   0   4   7       2036.31       2331.18        99.21 o
   1   4   7        560.21        588.18        15.35 o
   2   4   7       1433.97       1558.70        33.70 o
   3   4   7        272.66        267.55         8.51 o
   4   4   7        350.14        337.92         7.13 o
   5   4   7        317.34        309.72         7.67 o
   6   4   7        265.83        264.93         9.61 o
   7   4   7          4.03          2.87         0.83 o
  -7   5   7         27.74         26.08         1.83 o
  -6   5   7         74.99         79.32         3.93 o
  -5   5   7         35.63         41.76         2.70 o
  -4   5   7         80.13         73.59         4.82 o
  -3   5   7          3.21          3.36         1.42 o
  -2   5   7         24.24         24.45         2.81 o
  -1   5   7         54.82         43.96         3.85 o
   0   5   7       1403.36       1675.30        26.53 o
   1   5   7        686.43        706.75        18.31 o
   2   5   7        650.62        666.49        61.29 o
   3   5   7        108.24        108.83         7.81 o
   4   5   7         93.28         97.85         3.41 o
   5   5   7        139.99        123.81         3.89 o
   6   5   7         10.26          8.58         1.46 o
   7   5   7         10.15         12.58         1.34 o
  -6   6   7          4.93          3.14         1.04 o
  -5   6   7         23.85         27.60         2.35 o
  -4   6   7          0.02          1.14         1.31 o
  -3   6   7        119.83        119.00         3.97 o
  -2   6   7        120.31        127.51         8.60 o
  -1   6   7        424.65        389.74        13.80 o
   0   6   7        178.97        174.77        12.79 o
   1   6   7       1451.25       1307.59        26.68 o
   2   6   7          9.12         13.07         2.94 o
   3   6   7        102.03        120.67         4.58 o
   4   6   7        387.25        363.91         7.40 o
   5   6   7        518.19        508.51         7.83 o
   6   6   7          9.93         11.63         1.52 o
   7   6   7          8.11          6.00         1.57 o
  -6   7   7          0.25         -0.28         0.60 o
  -5   7   7        114.62        116.27         5.22 o
  -4   7   7          0.09          0.37         0.74 o
  -3   7   7          8.39          7.66         1.06 o
  -2   7   7          0.19          0.36         0.58 o
  -1   7   7        473.75        467.30        12.70 o
   0   7   7          5.54          3.55         1.42 o
   1   7   7         99.95        107.72         7.00 o
   2   7   7          3.11          3.84         0.99 o
   3   7   7          2.58          3.68         0.95 o
   4   7   7        146.58        127.28         4.04 o
   5   7   7          0.13          0.22         0.86 o
   6   7   7          0.14         -0.21         0.63 o
  -6   8   7         66.62         78.61         3.17 o
  -5   8   7         32.29         30.13         3.10 o
  -4   8   7          0.15          0.37         0.86 o
  -3   8   7          2.15          3.92         0.72 o
  -2   8   7         29.93         31.72         1.94 o
  -1   8   7         44.22         41.69         2.38 o
   0   8   7         76.08         75.84         4.72 o
   1   8   7          7.01          3.06         0.90 o
   2   8   7        325.77        321.73        10.63 o
   3   8   7        107.07         96.74         8.05 o
   4   8   7          2.71          2.79         0.73 o
   5   8   7         39.39         38.21         2.85 o
   6   8   7        121.44        126.71         3.69 o
  -5   9   7          0.50          1.48         0.84 o
  -4   9   7         94.30         81.43         5.88 o
  -3   9   7        288.82        289.89         7.19 o
  -2   9   7          2.17          1.59         0.72 o
  -1   9   7          1.66          1.82         1.74 o
   0   9   7        326.52        333.30         9.10 o
   1   9   7          1.51          2.70         0.98 o
   2   9   7         33.50         39.30         3.12 o
   3   9   7         24.57         23.69         2.12 o
   4   9   7         81.62         76.44         3.21 o
   5   9   7          0.33          0.75         0.86 o
  -5  10   7          7.12          4.55         0.96 o
  -4  10   7         25.42         28.50         2.82 o
  -3  10   7        131.08        123.05         5.17 o
  -2  10   7        478.57        448.82        17.47 o
  -1  10   7        189.72        163.94         6.68 o
   0  10   7         14.59         13.70         1.65 o
   1  10   7          2.51          8.68         1.68 o
   2  10   7        834.62        762.02        11.97 o
   3  10   7         46.13         43.70         2.73 o
   4  10   7        661.18        605.85         8.87 o
   5  10   7          5.45          3.65         0.68 o
  -4  11   7         53.94         56.24         3.45 o
  -3  11   7         21.64         25.42         2.32 o
  -2  11   7        187.60        193.10         5.02 o
  -1  11   7          1.28         11.59         1.52 o
   0  11   7         97.92         91.38         5.45 o
   1  11   7        745.29        660.55        19.53 o
   2  11   7          0.01          2.28         0.65 o
   3  11   7        491.95        512.54         9.79 o
   4  11   7         35.96         53.04         3.35 o
  -3  12   7         71.54         73.77         3.14 o
  -2  12   7         11.91         12.04         1.50 o
  -1  12   7          1.10          1.47         0.74 o
   0  12   7          0.17          0.90         0.93 o
   1  12   7         19.68         19.35         1.92 o
   2  12   7          5.84          8.81         0.90 o
   3  12   7         14.85         21.54         2.08 o
  -2  13   7        191.55        206.18         5.89 o
  -1  13   7        168.22        180.08         4.30 o
   0  13   7         12.86         12.92         1.91 o
   1  13   7         17.00         21.53         1.43 o
   2  13   7          8.39          8.15         1.66 o
  -6   0   8         56.94         57.08         3.59 o
  -4   0   8        605.77        573.59        19.20 o
  -2   0   8       1147.99       1246.37        21.22 o
   0   0   8         12.46         20.01         2.91 o
   2   0   8       1267.48       1513.10        57.29 o
   4   0   8         30.34         47.64         8.45 o
   6   0   8        228.70        215.66        11.35 o
  -7   1   8          0.47          0.57         0.56 o
  -6   1   8          1.29          1.52         0.60 o
  -5   1   8        149.37        142.88         4.89 o
  -4   1   8         67.44         60.77         5.16 o
  -3   1   8        757.25        715.28        12.65 o
  -2   1   8        119.39        135.39         5.13 o
  -1   1   8          4.03          1.09         0.59 o
   0   1   8       6540.92       6783.72        63.48 o
   1   1   8          4.86          3.09         1.99 o
   2   1   8       1198.10       1265.83        69.71 o
   3   1   8          0.93          9.04         2.15 o
   4   1   8         11.09         14.94         2.99 o
   5   1   8         22.26         19.72         2.73 o
   6   1   8         56.00         64.50         4.03 o
   7   1   8          3.73          1.94         0.76 o
  -7   2   8          4.48          3.10         0.93 o
  -6   2   8         14.72         12.86         1.51 o
  -5   2   8          3.15          4.86         0.99 o
  -4   2   8        392.44        358.50        12.58 o
  -3   2   8        517.72        519.56        11.91 o
  -2   2   8         30.04         40.61         3.14 o
  -1   2   8         66.32         68.15         4.76 o
   0   2   8          1.80          1.22         0.73 o
   1   2   8        162.52        138.21        13.06 o
   2   2   8         18.34         20.46         2.17 o
   3   2   8       1238.58       1298.96        47.77 o
   4   2   8         95.01         93.37         6.43 o
   5   2   8        113.85        122.07         7.29 o
   6   2   8         33.67         36.96         3.38 o
   7   2   8         37.19         41.43         2.87 o
  -7   3   8         94.14         92.82         3.23 o
  -6   3   8         51.55         60.02         3.13 o
  -5   3   8        552.39        514.79         9.08 o
  -4   3   8          9.42         11.93         2.10 o
  -3   3   8        141.72        172.03         7.09 o
  -2   3   8        430.44        418.02        12.25 o
  -1   3   8       1063.83       1090.63        58.03 o
   0   3   8       1831.90       1693.06        74.06 o
   1   3   8       1649.62       1758.50        37.23 o
   2   3   8        168.78        163.08         5.55 o
   3   3   8         30.51         30.61         3.24 o
   4   3   8          6.64          6.51         1.00 o
   5   3   8         46.23         45.52         3.02 o
   6   3   8         11.49         11.01         1.40 o
   7   3   8          8.76         13.68         1.94 o
  -7   4   8        152.35        146.93         3.82 o
  -6   4   8        319.47        334.04         8.19 o
  -5   4   8         20.33         15.98         1.73 o
  -4   4   8        294.09        290.76        10.20 o
  -3   4   8        412.55        392.51        13.69 o
  -2   4   8         57.15         54.99         3.98 o
  -1   4   8        545.29        629.78        65.46 o
   0   4   8          1.35          0.86         0.96 o
   1   4   8         63.97         69.14         5.55 o
   2   4   8         21.11         35.97         4.46 o
   3   4   8        359.92        325.32        30.91 o
   4   4   8       1116.57       1019.93        16.16 o
   5   4   8        168.22        147.42         5.30 o
   6   4   8         49.28         51.08         2.94 o
   7   4   8         26.13         21.67         3.41 o
  -7   5   8         12.91         14.96         1.31 o
  -6   5   8          0.20          0.83         0.54 o
  -5   5   8          4.55          4.09         0.83 o
  -4   5   8         70.80         76.49         4.32 o
  -3   5   8         62.03         60.34         5.69 o
  -2   5   8          8.42         22.24         3.18 o
  -1   5   8        208.67        254.98        11.18 o
   0   5   8         37.21         29.51         3.89 o
   1   5   8       1555.75       1640.02        26.06 o
   2   5   8        934.40        881.88       114.86 o
   3   5   8        221.01        208.61        23.88 o
   4   5   8          1.93          2.19         0.73 o
   5   5   8         51.55         51.37         2.50 o
   6   5   8         15.31         13.53         1.76 o
   7   5   8          0.97          0.98         1.25 o
  -6   6   8        244.80        274.37         8.17 o
  -5   6   8        194.91        207.58         6.03 o
  -4   6   8         40.18         44.31         3.38 o
  -3   6   8        187.70        186.61         5.04 o
  -2   6   8          3.36          4.68         1.55 o
  -1   6   8          3.21          4.18         1.18 o
   0   6   8        972.49       1006.01        19.82 o
   1   6   8        132.53        155.93         6.73 o
   2   6   8        282.76        268.69        10.64 o
   3   6   8        474.42        475.36        10.62 o
   4   6   8        434.17        407.42         7.06 o
   5   6   8          0.45          0.56         0.54 o
   6   6   8         10.97          8.11         1.14 o
  -6   7   8        174.60        193.01         4.64 o
  -5   7   8        189.39        208.41         6.66 o
  -4   7   8         15.04         12.96         1.66 o
  -3   7   8         43.49         46.92         2.64 o
  -2   7   8        196.82        200.85         5.24 o
  -1   7   8        457.49        389.79        11.79 o
   0   7   8          0.28          0.09         1.28 o
   1   7   8        182.58        197.87         9.58 o
   2   7   8          0.00         -0.11         0.72 o
   3   7   8        137.52        134.72         4.98 o
   4   7   8        309.37        292.10         6.05 o
   5   7   8         62.54         56.48         3.06 o
   6   7   8         47.27         41.47         2.25 o
  -6   8   8          7.32          8.07         1.03 o
  -5   8   8        139.93        146.59         8.26 o
  -4   8   8          7.88          7.12         1.21 o
  -3   8   8          5.09          4.80         0.75 o
  -2   8   8         32.09         27.65         1.83 o
  -1   8   8        311.64        296.82         7.66 o
   0   8   8        382.38        393.54        10.17 o
   1   8   8          0.97          6.84         1.17 o
   2   8   8          1.29          0.44         0.57 o
   3   8   8         33.43         33.33         2.89 o
   4   8   8         29.67         25.18         1.76 o
   5   8   8        194.85        189.84         5.26 o
   6   8   8         13.21         14.49         1.24 o
  -5   9   8        170.83        176.59         6.47 o
  -4   9   8        261.30        256.90         7.23 o
  -3   9   8          4.61          6.04         1.07 o
  -2   9   8          0.37         -0.61         0.65 o
  -1   9   8        368.42        372.35        12.38 o
   0   9   8         26.20         21.46         1.95 o
   1   9   8         46.01         46.76         2.90 o
   2   9   8          2.05          1.19         1.08 o
   3   9   8        360.78        327.42        15.11 o
   4   9   8         79.10         86.73         3.33 o
   5   9   8          2.15          3.57         0.96 o
  -5  10   8          8.80          9.03         1.95 o
  -4  10   8         19.74         20.84         2.31 o
  -3  10   8          2.56          2.37         0.77 o
  -2  10   8         30.24         27.39         2.31 o
  -1  10   8          3.84          6.81         2.65 o
   0  10   8          8.14          8.82         1.17 o
   1  10   8         13.26         12.24         1.57 o
   2  10   8         13.74         11.21         1.48 o
   3  10   8          8.42          8.09         1.24 o
   4  10   8        201.85        216.64         5.55 o
   5  10   8          4.69          4.62         0.79 o
  -4  11   8          1.95          1.08         0.66 o
  -3  11   8         41.62         40.59         2.71 o
  -2  11   8         95.58         89.24         3.33 o
  -1  11   8         64.80         58.06         3.11 o
   0  11   8        104.90         89.76         4.01 o
   1  11   8        130.94        119.75         5.49 o
   2  11   8         88.08         76.99         3.34 o
   3  11   8          2.27          2.89         0.76 o
   4  11   8         34.99         36.05         1.82 o
  -3  12   8          0.11          0.61         0.56 o
  -2  12   8         12.46         17.70         1.77 o
  -1  12   8          5.13          5.33         1.32 o
   0  12   8         64.62         52.03         4.76 o
   1  12   8         74.81         70.78         3.49 o
   2  12   8         16.33         17.18         1.22 o
   3  12   8          6.50          6.30         1.10 o
  -1  13   8         10.76         15.57         1.26 o
   0  13   8          4.49          3.43         0.77 o
   1  13   8          0.36          2.14         0.60 o
  -7   0   9         16.80         19.57         2.26 o
  -5   0   9         92.95         76.13         5.04 o
  -3   0   9       1095.36       1212.15        24.35 o
  -1   0   9       1424.01       1319.10       127.04 o
   1   0   9       5270.66       5923.68        65.30 o
   3   0   9       1605.96       1435.34        40.30 o
   5   0   9         45.28         48.52         5.68 o
   7   0   9          0.13         -0.11         0.90 o
  -7   1   9         18.15         19.37         1.37 o
  -6   1   9         10.59          6.74         0.88 o
  -5   1   9        101.05         92.47         3.92 o
  -4   1   9        116.63        137.93        13.74 o
  -3   1   9          8.86         15.37         1.94 o
  -2   1   9         22.84         54.40         3.38 o
  -1   1   9        717.76        766.56        37.72 o
   0   1   9        749.46        789.02        72.59 o
   1   1   9        241.91        247.89         7.48 o
   2   1   9       1930.18       2152.88       282.10 o
   3   1   9        229.27        230.54        11.79 o
   4   1   9          2.28          4.22         1.36 o
   5   1   9        306.72        298.87         8.44 o
   6   1   9         53.34         50.82         3.60 o
   7   1   9          6.01          6.43         1.01 o
  -7   2   9          1.07          0.96         0.58 o
  -6   2   9          0.37          0.90         0.73 o
  -5   2   9         15.52         16.39         1.45 o
  -4   2   9         63.07         52.89         6.80 o
  -3   2   9       2219.62       2272.97        41.54 o
  -2   2   9        175.36        173.70         9.18 o
  -1   2   9       5481.59       5051.11       540.47 o
   0   2   9        116.57         98.98         7.07 o
   1   2   9         29.05         81.48         4.66 o
   2   2   9          0.32         33.97        18.40 o
   3   2   9       1597.32       1424.85        54.04 o
   4   2   9         54.57         49.51         3.92 o
   5   2   9         17.54         13.38         1.88 o
   6   2   9        113.90        127.23         5.56 o
   7   2   9          0.05         -0.05         0.65 o
  -7   3   9         41.28         50.98         2.73 o
  -6   3   9          7.60          9.31         1.24 o
  -5   3   9         28.77         32.63         2.37 o
  -4   3   9         44.78         43.48         3.32 o
  -3   3   9       1103.76       1162.52        21.51 o
  -2   3   9        895.51        827.65        24.55 o
  -1   3   9        494.31        446.62        36.99 o
   0   3   9        494.75        498.75        47.87 o
   1   3   9        225.65        217.08         7.62 o
   2   3   9         68.29         64.58         5.88 o
   3   3   9       1438.06       1305.44        27.24 o
   4   3   9        253.49        241.24         8.32 o
   5   3   9          0.51          3.03         1.24 o
   6   3   9         44.06         36.49         2.50 o
   7   3   9        116.81        135.21         5.87 o
  -7   4   9         23.07         22.46         1.43 o
  -6   4   9         31.59         27.20         2.37 o
  -5   4   9          3.47          2.84         0.84 o
  -4   4   9         77.76         76.27         4.17 o
  -3   4   9        560.07        534.74        16.41 o
  -2   4   9        809.68        751.92        33.49 o
  -1   4   9        336.71        289.20        13.48 o
   0   4   9       1549.21       1545.32       189.44 o
   1   4   9         56.69         70.82         8.06 o
   2   4   9        799.88        780.45        20.99 o
   3   4   9        112.24        120.70         8.85 o
   4   4   9          2.38          2.93         0.83 o
   5   4   9         84.59         83.07         4.02 o
   6   4   9          1.59          0.64         0.76 o
   7   4   9         15.35         25.25         3.57 o
  -7   5   9         38.85         44.13         3.86 o
  -6   5   9          1.58          2.12         0.69 o
  -5   5   9          5.53          6.03         1.14 o
  -4   5   9         15.52         10.74         1.71 o
  -3   5   9         43.91         42.66         2.43 o
  -2   5   9         10.17         19.46         2.58 o
  -1   5   9        149.71        153.07         7.54 o
   0   5   9        767.47        707.63        19.74 o
   1   5   9        213.13        233.37        10.88 o
   2   5   9        828.85        742.53        71.48 o
   3   5   9        188.08        194.81         6.11 o
   4   5   9         15.44         18.56         1.65 o
   5   5   9        355.41        330.09         6.24 o
   6   5   9         15.75         12.22         1.43 o
  -6   6   9          1.68          2.24         0.81 o
  -5   6   9         15.48         19.16         2.15 o
  -4   6   9          4.14          3.39         1.03 o
  -3   6   9          4.15          4.85         1.00 o
  -2   6   9        204.32        213.59        10.07 o
  -1   6   9        148.63        156.03         7.55 o
   0   6   9         83.26         92.13         8.07 o
   1   6   9         71.21         76.68         4.87 o
   2   6   9        374.34        387.98        15.93 o
   3   6   9        497.47        459.99        11.88 o
   4   6   9         34.30         36.58         2.13 o
   5   6   9          1.22          1.60         0.66 o
   6   6   9         17.99         18.32         1.60 o
  -6   7   9         73.45         78.83         2.81 o
  -5   7   9         11.67         14.20         1.86 o
  -4   7   9         35.65         36.93         2.32 o
  -3   7   9         30.01         27.89         2.32 o
  -2   7   9        363.26        336.25         6.88 o
  -1   7   9         33.65         32.01         2.10 o
   0   7   9        100.17         98.45         5.67 o
   1   7   9        362.96        389.15         9.39 o
   2   7   9         27.96         31.89         3.42 o
   3   7   9        243.25        239.83         6.64 o
   4   7   9          1.33          1.38         0.80 o
   5   7   9          1.65          2.22         0.64 o
   6   7   9         30.38         30.01         1.85 o
  -6   8   9          5.68          6.28         1.07 o
  -5   8   9        303.47        309.07        17.24 o
  -4   8   9        234.93        231.53         5.95 o
  -3   8   9        611.14        641.19         9.58 o
  -2   8   9         53.38         50.40         2.72 o
  -1   8   9         73.45         61.59         2.97 o
   0   8   9        653.24        645.44         9.62 o
   1   8   9        167.19        148.72         4.55 o
   2   8   9         16.63         18.93         1.86 o
   3   8   9         84.84         78.63         4.90 o
   4   8   9          0.61          1.05         0.57 o
   5   8   9         27.59         37.24         2.31 o
   6   8   9         12.68         10.34         1.46 o
  -5   9   9        113.23        122.42         5.11 o
  -4   9   9        193.33        197.05         6.19 o
  -3   9   9         64.88         59.35         3.18 o
  -2   9   9        351.08        360.83         7.14 o
  -1   9   9        461.34        452.51        12.20 o
   0   9   9         68.18         67.96         3.14 o
   1   9   9         52.18         55.89         2.83 o
   2   9   9         72.84         78.05         3.71 o
   3   9   9         96.06         83.82         3.77 o
   4   9   9         47.52         43.87         2.31 o
   5   9   9          9.98          8.86         0.95 o
  -5  10   9         69.30         75.29         5.08 o
  -4  10   9          3.63          3.14         0.73 o
  -3  10   9        152.20        145.02         4.57 o
  -2  10   9        294.85        284.24         7.09 o
  -1  10   9         52.24         52.16         3.60 o
   0  10   9          2.01          3.13         0.73 o
   1  10   9          4.65          2.42         0.77 o
   2  10   9         46.88         49.08         2.92 o
   3  10   9          1.69          4.41         0.97 o
   4  10   9         28.02         19.36         1.59 o
   5  10   9        110.16        118.45         4.44 o
  -4  11   9          0.06          1.61         1.23 o
  -3  11   9         11.12         10.96         1.43 o
  -2  11   9         86.96         83.77         3.13 o
  -1  11   9        270.12        265.64         6.86 o
   0  11   9        105.29         93.99         3.80 o
   1  11   9        101.98        106.35         3.51 o
   2  11   9        134.79        112.34         4.28 o
   3  11   9         53.99         50.89         2.46 o
   4  11   9         16.14         14.80         1.31 o
  -3  12   9         22.37         27.98         2.13 o
  -2  12   9          7.00          5.63         1.01 o
  -1  12   9          0.52          1.20         0.63 o
   0  12   9          1.10          1.53         1.03 o
   1  12   9         10.50          8.11         1.19 o
   2  12   9          0.28          0.35         0.37 o
   3  12   9         17.90         14.73         2.67 o
  -1  13   9        191.77        220.01         5.03 o
   0  13   9         11.78         10.06         1.16 o
   1  13   9         70.11         72.98         3.51 o
  -6   0  10          3.19          3.02         0.85 o
  -4   0  10        199.24        169.76         8.57 o
  -2   0  10       1101.49        989.05        30.37 o
   0   0  10          6.24          2.11         0.83 o
   2   0  10        109.09        103.58        10.05 o
   4   0  10       1044.78       1040.27        21.98 o
   6   0  10          2.09         -1.37         1.58 o
  -7   1  10         37.90         37.28         2.14 o
  -6   1  10         96.62        101.29         3.21 o
  -5   1  10         28.33         31.86         2.65 o
  -4   1  10         89.85         96.30         4.37 o
  -3   1  10        275.83        291.09        10.31 o
  -2   1  10       1446.72       1370.05        25.25 o
  -1   1  10       1268.85       1422.44        55.49 o
   0   1  10       1060.14       1155.55        27.53 o
   1   1  10       3317.87       3772.91        55.71 o
   2   1  10        168.49        176.60         9.56 o
   3   1  10         14.33         17.58         3.53 o
   4   1  10          0.06          0.25         0.87 o
   5   1  10          0.24          2.68         1.10 o
   6   1  10         38.21         37.43         3.90 o
   7   1  10          3.58         -0.19         0.77 o
  -7   2  10         21.19         19.59         1.45 o
  -6   2  10          1.45          0.71         0.57 o
  -5   2  10        190.42        190.62         4.95 o
  -4   2  10         14.65         16.90         2.39 o
  -3   2  10          7.57          7.32         1.88 o
  -2   2  10        243.04        230.89        10.52 o
  -1   2  10        877.44        962.35       153.05 o
   0   2  10        589.65        589.93        54.72 o
   1   2  10        535.18        630.68        19.97 o
   2   2  10         35.11         40.66         4.66 o
   3   2  10        233.72        235.45        15.84 o
   4   2  10        179.38        169.05         6.26 o
   5   2  10          3.23          2.38         0.87 o
   6   2  10          0.28          1.08         0.94 o
   7   2  10         56.68         48.91         2.47 o
  -7   3  10          7.87         10.21         1.20 o
  -6   3  10          0.17          0.67         0.65 o
  -5   3  10         87.40         93.71         3.96 o
  -4   3  10        149.69        163.15        10.54 o
  -3   3  10        207.66        212.79        10.08 o
  -2   3  10          9.46          9.40         2.26 o
  -1   3  10        724.70        715.07        35.98 o
   0   3  10         31.13         16.00         3.05 o
   1   3  10         31.88         31.46         3.07 o
   2   3  10        101.55        127.89        10.96 o
   3   3  10          7.62          6.31         2.16 o
   4   3  10          0.17          1.63         1.48 o
   5   3  10        150.35        130.45         4.43 o
   6   3  10         41.46         45.21         2.76 o
   7   3  10         10.62         13.32         2.01 o
  -7   4  10          3.56          1.90         1.14 o
  -6   4  10         58.48         64.16         3.43 o
  -5   4  10        148.84        157.23         5.95 o
  -4   4  10          2.71          3.47         1.29 o
  -3   4  10         11.90         12.61         1.63 o
  -2   4  10       1158.64       1098.37        25.90 o
  -1   4  10        449.94        375.46        14.10 o
   0   4  10         61.19         56.13         5.45 o
   1   4  10          7.54          7.45         2.10 o
   2   4  10          9.01         16.54         3.72 o
   3   4  10         36.47         35.75         3.57 o
   4   4  10          7.65          8.30         1.21 o
   5   4  10          0.32          0.27         0.74 o
   6   4  10          0.02          0.79         0.78 o
   7   4  10          0.46          2.61         0.95 o
  -6   5  10        124.56        138.36         4.12 o
  -5   5  10         47.15         55.37         3.06 o
  -4   5  10          3.02          5.11         1.33 o
  -3   5  10          2.48          9.51         1.41 o
  -2   5  10         17.51         11.96         2.34 o
  -1   5  10       1281.66       1066.97        25.81 o
   0   5  10       1693.15       1657.56        36.66 o
   1   5  10        256.32        244.30        14.46 o
   2   5  10         54.49         66.27         6.55 o
   3   5  10       1259.81       1267.86        20.31 o
   4   5  10        548.79        516.98         8.64 o
   5   5  10        252.01        250.55         5.90 o
   6   5  10         14.44         12.45         1.42 o
  -6   6  10          0.37          0.18         0.66 o
  -5   6  10         15.15         12.72         1.71 o
  -4   6  10        143.68        144.59         5.86 o
  -3   6  10        703.07        680.19         9.98 o
  -2   6  10         21.38         21.79         1.44 o
  -1   6  10       1194.59        970.03        22.77 o
   0   6  10        500.15        455.72        21.42 o
   1   6  10        166.02        197.71         9.38 o
   2   6  10        219.36        234.43         5.86 o
   3   6  10        525.68        530.81        11.57 o
   4   6  10         47.70         43.00         2.89 o
   5   6  10         24.03         24.08         1.62 o
   6   6  10         76.43         84.07         3.28 o
  -6   7  10          0.10          0.81         0.44 o
  -5   7  10        168.92        178.13         5.88 o
  -4   7  10        290.79        315.68         6.56 o
  -3   7  10        230.91        236.23         6.55 o
  -2   7  10          2.33          1.12         0.60 o
  -1   7  10         75.01         79.50         2.99 o
   0   7  10        205.95        198.64         5.18 o
   1   7  10          1.67          2.77         1.51 o
   2   7  10         45.22         49.59         3.41 o
   3   7  10        489.46        470.21        13.64 o
   4   7  10         29.27         27.78         2.10 o
   5   7  10          0.85          2.25         0.70 o
   6   7  10         55.82         65.29         3.74 o
  -5   8  10        150.43        165.48         6.50 o
  -4   8  10          4.57          3.55         0.85 o
  -3   8  10        485.21        490.70        10.55 o
  -2   8  10        765.46        737.92        16.43 o
  -1   8  10        199.32        195.93         4.84 o
   0   8  10        447.31        435.30         7.93 o
   1   8  10         78.17         72.11         3.19 o
   2   8  10        168.96        174.37         5.65 o
   3   8  10        155.60        153.16         6.10 o
   4   8  10         23.07         19.24         1.48 o
   5   8  10          8.19          7.88         1.08 o
  -5   9  10         21.27         23.59         2.17 o
  -4   9  10          0.20         -0.50         0.73 o
  -3   9  10         32.54         27.53         2.11 o
  -2   9  10         91.43         85.44         3.13 o
  -1   9  10        258.49        248.82         7.92 o
   0   9  10        449.48        408.62         7.71 o
   1   9  10         45.60         47.34         2.62 o
   2   9  10         26.66         18.99         1.80 o
   3   9  10         25.13         22.42         1.96 o
   4   9  10         13.84         14.88         1.36 o
   5   9  10          0.03          0.82         0.62 o
  -4  10  10         82.79         87.49         3.44 o
  -3  10  10         13.60         14.36         1.39 o
  -2  10  10          4.73          4.62         1.00 o
  -1  10  10         18.34         23.92         2.75 o
   0  10  10         73.44         73.90         3.19 o
   1  10  10         21.26         27.52         1.92 o
   2  10  10          0.98          1.32         0.79 o
   3  10  10         25.72         24.84         1.54 o
   4  10  10          4.16          2.93         0.61 o
  -3  11  10          2.22          2.93         0.74 o
  -2  11  10         53.26         51.65         2.71 o
  -1  11  10        168.63        163.52         4.94 o
   0  11  10          0.86          0.11         0.64 o
   1  11  10          7.13          6.16         0.85 o
   2  11  10         22.89         16.04         1.47 o
   3  11  10         30.69         33.86         1.93 o
   4  11  10          9.82          4.51         1.31 o
  -2  12  10          5.00          1.24         1.37 o
  -1  12  10        100.67        116.28         4.22 o
   0  12  10          0.53         -0.01         0.88 o
   1  12  10         32.60         34.91         6.51 o
   2  12  10          1.54          2.59         0.58 o
   0  13  10          4.93          5.48         1.45 o
  -7   0  11        111.05        117.90         4.86 o
  -5   0  11          0.00          1.15         1.10 o
  -3   0  11        455.48        426.81        22.89 o
  -1   0  11        592.13        536.08        22.21 o
   1   0  11        165.96        217.26        11.47 o
   3   0  11       4340.60       4473.32        79.67 o
   5   0  11          1.13          0.48         1.39 o
   7   0  11         25.13         32.58         2.87 o
  -7   1  11        210.15        213.20         4.51 o
  -6   1  11         99.36         97.47         3.29 o
  -5   1  11        162.36        162.52         5.03 o
  -4   1  11        225.59        222.64         6.20 o
  -3   1  11        148.65        153.93         9.65 o
  -2   1  11        795.68        849.31        48.81 o
  -1   1  11       1177.35       1178.06       106.59 o
   0   1  11         48.28         50.61         5.16 o
   1   1  11       1608.87       1791.25        23.10 o
   2   1  11        130.86        144.63         7.46 o
   3   1  11         24.10         27.65         4.39 o
   4   1  11         35.04         38.52         2.63 o
   5   1  11        218.85        227.67         9.40 o
   6   1  11         18.79         23.66         3.08 o
   7   1  11         22.58         24.48         1.76 o
  -7   2  11          9.38         11.67         1.05 o
  -6   2  11          1.99          1.03         0.68 o
  -5   2  11         10.54         12.16         1.28 o
  -4   2  11         69.85         69.76         5.45 o
  -3   2  11        112.03         97.55         8.09 o
  -2   2  11       1073.36       1024.68        52.89 o
  -1   2  11         14.92         28.51         3.73 o
   0   2  11         38.43         49.37         7.89 o
   1   2  11       1072.02       1152.82        27.29 o
   2   2  11        149.05        113.72         8.26 o
   3   2  11        133.73        147.29         8.28 o
   4   2  11         14.93         12.41         1.87 o
   5   2  11         34.40         30.53         2.88 o
   6   2  11         12.13         13.50         1.86 o
   7   2  11         34.45         44.03         2.23 o
  -7   3  11         46.83         54.34         2.46 o
  -6   3  11         21.48         24.85         2.10 o
  -5   3  11          1.36          1.40         0.74 o
  -4   3  11          0.01          9.92        12.90 o
  -3   3  11         36.00         35.96         2.78 o
  -2   3  11       1521.26       1402.43        28.31 o
  -1   3  11        336.43        301.98        16.29 o
   0   3  11         81.89         65.17         5.79 o
   1   3  11          0.23          3.29         1.13 o
   2   3  11          0.01          8.67         5.14 o
   3   3  11          0.31          0.24         0.64 o
   4   3  11         67.89         58.49         3.86 o
   5   3  11        132.42        131.35         4.44 o
   6   3  11         10.01         12.58         1.70 o
   7   3  11         35.50         42.24         2.39 o
  -6   4  11         10.94         11.17         1.27 o
  -5   4  11          0.96          0.62         1.07 o
  -4   4  11         23.86         19.48         2.09 o
  -3   4  11         38.24         25.94         2.08 o
  -2   4  11          0.20          0.56         1.53 o
  -1   4  11          1.84          1.73         1.18 o
   0   4  11        247.89        237.74        11.65 o
   1   4  11         22.89         17.50         3.27 o
   2   4  11         15.46         22.13         3.90 o
   3   4  11          9.29          6.05         1.39 o
   4   4  11          6.03          6.12         0.95 o
   5   4  11        235.96        218.42         5.66 o
   6   4  11          0.04          0.26         0.70 o
  -6   5  11        254.97        290.71         5.70 o
  -5   5  11        165.07        173.77         5.24 o
  -4   5  11          6.60          7.65         1.71 o
  -3   5  11         54.53         50.23         2.60 o
  -2   5  11         88.40        105.63         4.54 o
  -1   5  11          9.10          4.19         2.37 o
   0   5  11        144.76        140.38         9.48 o
   1   5  11        144.75        140.98        11.68 o
   2   5  11        283.95        271.81         9.70 o
   3   5  11         23.59         25.11         2.47 o
   4   5  11       1622.08       1633.23        27.05 o
   5   5  11         45.64         52.77         2.77 o
   6   5  11         16.07         17.60         1.83 o
  -6   6  11         35.10         38.14         2.54 o
  -5   6  11         34.03         30.35         2.54 o
  -4   6  11        154.95        144.27         9.70 o
  -3   6  11         41.93         46.73         2.61 o
  -2   6  11          0.00          1.05         0.52 o
  -1   6  11        735.76        740.30        17.62 o
   0   6  11        482.40        462.02         8.83 o
   1   6  11        815.05        823.25        20.27 o
   2   6  11         44.81         35.10         2.49 o
   3   6  11        169.95        158.14         6.29 o
   4   6  11          0.08          0.32         0.74 o
   5   6  11        110.79        108.65         3.11 o
   6   6  11          1.69          4.44         1.00 o
  -6   7  11         59.19         60.66         3.10 o
  -5   7  11         45.79         45.25         2.89 o
  -4   7  11        399.10        411.59         8.38 o
  -3   7  11        334.32        362.68         9.91 o
  -2   7  11        152.33        140.81         4.51 o
  -1   7  11       1163.97       1105.66        27.32 o
   0   7  11        253.26        223.04         5.58 o
   1   7  11         55.47         67.39         3.49 o
   2   7  11         14.00         11.88         2.26 o
   3   7  11        241.36        249.77         8.82 o
   4   7  11         28.14         27.06         2.03 o
   5   7  11         36.82         42.76         2.23 o
   6   7  11         48.34         55.63         3.22 o
  -5   8  11        579.85        594.29        21.77 o
  -4   8  11         80.49         88.94         3.26 o
  -3   8  11        928.13        910.18        13.97 o
  -2   8  11        207.19        205.18         7.95 o
  -1   8  11         51.31         62.94         2.74 o
   0   8  11          7.92          5.16         0.94 o
   1   8  11        154.85        157.61         5.28 o
   2   8  11        205.46        183.40         6.41 o
   3   8  11          4.01          7.87         2.22 o
   4   8  11         25.48         28.65         1.89 o
   5   8  11         58.12         58.55         2.64 o
  -5   9  11        301.74        307.35         7.21 o
  -4   9  11        115.83        109.91         4.33 o
  -3   9  11         87.99         89.28         3.69 o
  -2   9  11          8.42          7.99         1.02 o
  -1   9  11        138.88        121.12         5.46 o
   0   9  11          1.21          1.25         0.72 o
   1   9  11        272.16        239.07        10.75 o
   2   9  11         10.26          9.17         1.30 o
   3   9  11         57.79         55.45         2.66 o
   4   9  11         61.36         64.48         2.86 o
   5   9  11         80.17         92.04         2.83 o
  -4  10  11         61.02         60.14         2.70 o
  -3  10  11         17.75         16.77         1.47 o
  -2  10  11         72.36         65.61         3.25 o
  -1  10  11         75.39         76.41         4.22 o
   0  10  11        210.11        212.42         5.28 o
   1  10  11          0.55          0.60         0.59 o
   2  10  11        282.13        266.64         7.57 o
   3  10  11         46.11         45.41         1.98 o
   4  10  11          1.43          1.88         0.47 o
  -3  11  11         82.49         92.42         3.48 o
  -2  11  11          9.74         14.74         1.64 o
  -1  11  11         75.69         73.48         3.22 o
   0  11  11         56.13         44.50         2.94 o
   1  11  11          0.00          1.39         0.92 o
   2  11  11          0.34          1.10         0.53 o
   3  11  11          3.23          1.93         0.60 o
  -2  12  11         82.69         97.28         4.41 o
  -1  12  11          3.73          4.67         0.97 o
   0  12  11         66.06         81.82         4.36 o
   1  12  11          3.38          3.47         1.08 o
   2  12  11          5.56          4.12         1.20 o
  -6   0  12         93.42         98.17         4.93 o
  -4   0  12         76.28         71.86         5.18 o
  -2   0  12        271.72        348.68        20.46 o
   0   0  12         58.75         49.60         6.91 o
   2   0  12        313.71        262.00        17.51 o
   4   0  12        230.71        227.15        17.10 o
   6   0  12        181.48        176.04        11.44 o
  -7   1  12        205.20        208.88         4.80 o
  -6   1  12         13.55         10.93         1.11 o
  -5   1  12         24.96         26.86         1.70 o
  -4   1  12          0.57          0.30         0.72 o
  -3   1  12        246.64        253.53         8.26 o
  -2   1  12        874.45        854.07        33.71 o
  -1   1  12          0.50          3.82         1.45 o
   0   1  12         25.93         27.02         3.06 o
   1   1  12        302.49        335.18        10.68 o
   2   1  12        242.18        234.37        12.22 o
   3   1  12        614.69        653.03        23.53 o
   4   1  12          3.17          3.03         1.01 o
   5   1  12       1002.65        966.18        16.08 o
   6   1  12          1.59         -0.65         1.22 o
   7   1  12         11.96         15.70         1.32 o
  -7   2  12         55.35         57.61         3.06 o
  -6   2  12         44.00         43.64         2.43 o
  -5   2  12         18.49         20.34         1.88 o
  -4   2  12          7.39          5.57         1.62 o
  -3   2  12        203.63        202.32         6.45 o
  -2   2  12         16.50         18.54         4.43 o
  -1   2  12       1500.44       1421.42        52.69 o
   0   2  12        121.41         99.82         7.35 o
   1   2  12         27.40         30.66         3.42 o
   2   2  12        261.75        250.37        12.63 o
   3   2  12        231.89        234.43        23.11 o
   4   2  12         94.93         87.62         5.36 o
   5   2  12         73.44         63.37         5.02 o
   6   2  12          1.70          1.30         0.80 o
   7   2  12         21.83         19.77         1.64 o
  -6   3  12         16.64         18.39         1.75 o
  -5   3  12         30.14         30.89         2.54 o
  -4   3  12          1.88          3.12         0.96 o
  -3   3  12        258.83        253.12        11.12 o
  -2   3  12        257.65        243.78        32.58 o
  -1   3  12        930.42        895.78        35.68 o
   0   3  12        251.04        261.59        24.86 o
   1   3  12          1.40         18.40         3.62 o
   2   3  12        325.29        331.26        14.83 o
   3   3  12         46.87         48.05         3.39 o
   4   3  12        118.29        122.09         5.61 o
   5   3  12         27.90         22.36         2.09 o
   6   3  12          0.13         -0.40         0.66 o
  -6   4  12         12.97         17.41         1.44 o
  -5   4  12          8.44          9.31         1.51 o
  -4   4  12          0.27          0.75         0.90 o
  -3   4  12        331.87        320.89         8.43 o
  -2   4  12         21.22         20.02         1.65 o
  -1   4  12          0.54          0.48         1.18 o
   0   4  12        678.08        727.06        57.51 o
   1   4  12         24.92         21.27         3.73 o
   2   4  12          3.66          4.08         2.12 o
   3   4  12        116.74        120.48         4.58 o
   4   4  12         76.85         74.93         3.84 o
   5   4  12         69.50         61.83         3.32 o
   6   4  12         40.40         42.70         2.47 o
  -6   5  12         13.26         16.22         1.29 o
  -5   5  12          4.14          3.46         0.80 o
  -4   5  12          1.92          0.99         0.71 o
  -3   5  12         28.30         31.21         2.22 o
  -2   5  12          0.79          2.90         0.86 o
  -1   5  12        377.05        396.33         7.20 o
   0   5  12          0.13          0.42         1.80 o
   1   5  12        884.82        886.69        27.13 o
   2   5  12        223.66        211.69         6.05 o
   3   5  12       1938.03       1851.81        56.96 o
   4   5  12          0.33          1.20         0.80 o
   5   5  12         72.12         68.29         3.38 o
   6   5  12         69.03         64.36         6.64 o
  -6   6  12         10.70         10.23         1.01 o
  -5   6  12         95.32        103.30         4.65 o
  -4   6  12         71.94         79.38         4.31 o
  -3   6  12         65.38         61.20         2.94 o
  -2   6  12         47.05         48.86         2.22 o
  -1   6  12        672.44        668.73        10.95 o
   0   6  12          9.22         10.94         1.21 o
   1   6  12        846.63        778.29        26.17 o
   2   6  12        493.06        479.73         8.17 o
   3   6  12         79.02         74.43         5.37 o
   4   6  12        524.74        533.18        10.26 o
   5   6  12         36.46         34.36         2.00 o
   6   6  12         54.61         60.04         2.84 o
  -5   7  12         72.01         75.45         3.52 o
  -4   7  12         15.50         15.65         1.61 o
  -3   7  12       1406.35       1382.33        17.99 o
  -2   7  12        669.02        612.01        12.34 o
  -1   7  12        872.77        843.83        25.39 o
   0   7  12          0.22          0.47         0.77 o
   1   7  12        205.01        215.24         8.10 o
   2   7  12        669.82        640.65        10.76 o
   3   7  12         71.61         78.68         4.45 o
   4   7  12          0.01          0.64         0.68 o
   5   7  12         17.93         23.00         1.57 o
  -5   8  12         10.84         12.92         1.76 o
  -4   8  12         39.23         37.67         2.08 o
  -3   8  12         15.09         20.27         1.75 o
  -2   8  12        310.32        300.85         7.65 o
  -1   8  12        444.02        432.07         8.93 o
   0   8  12         75.13         61.93         3.02 o
   1   8  12        616.13        569.00        11.76 o
   2   8  12        306.66        295.05        10.33 o
   3   8  12        116.97        114.71         4.46 o
   4   8  12          2.29          2.57         0.75 o
   5   8  12          3.61          2.79         0.65 o
  -4   9  12         65.01         62.14         3.10 o
  -3   9  12         20.83         16.11         1.55 o
  -2   9  12          0.37          1.10         0.73 o
  -1   9  12        639.62        607.70        12.15 o
   0   9  12         63.27         56.32         2.82 o
   1   9  12        133.29        135.94         4.86 o
   2   9  12          3.72          2.15         0.81 o
   3   9  12          3.99          2.16         0.73 o
   4   9  12          2.00          0.78         0.47 o
  -4  10  12          0.91          1.58         0.92 o
  -3  10  12         10.18         10.49         1.11 o
  -2  10  12         60.40         63.58         4.41 o
  -1  10  12         15.43         16.84         1.98 o
   0  10  12        212.31        224.41         6.28 o
   1  10  12         11.04          8.11         1.14 o
   2  10  12          0.34          2.28         0.83 o
   3  10  12         36.57         33.73         1.77 o
   4  10  12          2.70          3.47         0.57 o
  -3  11  12         48.68         47.92         2.89 o
  -2  11  12         38.34         40.12         2.47 o
  -1  11  12         14.11         13.77         1.32 o
   0  11  12         90.32         94.61         4.10 o
   1  11  12         62.55         61.35         3.10 o
   2  11  12          3.85          4.06         0.88 o
   3  11  12         86.50         89.68         2.76 o
  -1  12  12         65.68         55.10         4.65 o
   0  12  12          0.74          0.57         0.72 o
   1  12  12          0.00         -0.02         0.66 o
  -5   0  13        472.91        498.55        16.62 o
  -3   0  13        538.30        501.62        25.81 o
  -1   0  13        206.63        220.61        16.44 o
   1   0  13        127.59        151.22        10.44 o
   3   0  13         67.15         72.31         4.26 o
   5   0  13          0.08          0.99         2.59 o
   7   0  13         30.02         31.61         3.33 o
  -6   1  13         76.84         80.69         3.15 o
  -5   1  13        687.24        742.27        15.78 o
  -4   1  13          2.14          3.44         0.93 o
  -3   1  13          3.38          2.84         0.99 o
  -2   1  13       1234.81       1194.82       104.40 o
  -1   1  13       1120.22       1045.21        38.63 o
   0   1  13        905.36        869.29        62.98 o
   1   1  13        741.67        738.58        14.67 o
   2   1  13        114.66        138.37         9.80 o
   3   1  13          0.20          0.40         0.63 o
   4   1  13         32.47         29.57         3.47 o
   5   1  13          0.79          1.43         1.29 o
   6   1  13        138.49        127.42         5.30 o
   7   1  13         26.26         24.72         2.95 o
  -6   2  13        222.02        221.52         5.11 o
  -5   2  13        415.96        431.13         9.40 o
  -4   2  13        147.31        148.05         6.02 o
  -3   2  13        372.24        355.70        10.42 o
  -2   2  13        430.02        384.06        23.59 o
  -1   2  13        210.29        206.84        11.34 o
   0   2  13        211.09        232.29        12.13 o
   1   2  13         99.46         82.88         5.70 o
   2   2  13        321.93        312.43        12.17 o
   3   2  13         25.73         27.14         2.67 o
   4   2  13          0.18          1.03         1.75 o
   5   2  13          5.38          6.35         2.13 o
   6   2  13          5.60          6.85         1.36 o
  -6   3  13          6.71          7.23         1.15 o
  -5   3  13          6.83          6.54         1.05 o
  -4   3  13         16.05         16.76         2.55 o
  -3   3  13         30.54         29.76         2.59 o
  -2   3  13         69.06         84.59         3.65 o
  -1   3  13        149.00        159.76        10.09 o
   0   3  13         65.29         48.54         5.52 o
   1   3  13         88.38         89.93         7.58 o
   2   3  13        476.50        460.65        26.53 o
   3   3  13          2.06          0.13         0.95 o
   4   3  13         16.49         13.86         2.47 o
   5   3  13         21.18         22.41         2.02 o
   6   3  13         15.17         12.72         1.40 o
  -6   4  13         57.57         63.95         2.55 o
  -5   4  13          0.11          1.79         0.75 o
  -4   4  13          1.47          1.18         0.94 o
  -3   4  13         98.00         89.04         5.15 o
  -2   4  13        497.03        478.37        13.47 o
  -1   4  13        235.26        224.82         9.83 o
   0   4  13       1052.87        885.35        71.39 o
   1   4  13         65.08         63.68         8.54 o
   2   4  13        697.76        722.03        12.96 o
   3   4  13         40.93         38.01         3.02 o
   4   4  13          0.45          0.69         1.04 o
   5   4  13        288.00        281.21         6.86 o
   6   4  13         32.32         40.18         2.28 o
  -6   5  13         95.07        106.63         2.71 o
  -5   5  13          3.47          2.20         0.65 o
  -4   5  13          0.78          0.72         0.67 o
  -3   5  13         17.08         25.22         1.95 o
  -2   5  13          1.26          0.47         0.61 o
  -1   5  13         34.25         30.49         1.99 o
   0   5  13        348.23        350.01         7.85 o
   1   5  13         68.29         70.94         4.10 o
   2   5  13         15.40         10.76         1.40 o
   3   5  13       1714.45       1658.22        35.56 o
   4   5  13         22.03         21.37         1.97 o
   5   5  13         95.18        100.30         4.78 o
   6   5  13          4.26          4.41         0.95 o
  -6   6  13          9.57         14.75         2.06 o
  -5   6  13         39.57         37.71         2.58 o
  -4   6  13          5.81          6.03         1.20 o
  -3   6  13         86.56         95.90         3.68 o
  -2   6  13        374.86        332.46         8.31 o
  -1   6  13        117.83        122.15         3.79 o
   0   6  13        732.62        696.14        11.09 o
   1   6  13        808.63        773.91        11.80 o
   2   6  13          0.58          4.57         1.09 o
   3   6  13        300.97        304.96         8.68 o
   4   6  13        286.89        292.68         7.12 o
   5   6  13          0.00         -0.24         0.77 o
   6   6  13         74.11         93.15         4.36 o
  -5   7  13        153.82        166.14         4.92 o
  -4   7  13          5.85          4.87         0.93 o
  -3   7  13          9.25          3.93         0.95 o
  -2   7  13         40.47         37.07         2.35 o
  -1   7  13        498.16        492.94         8.51 o
   0   7  13         29.16         33.78         2.23 o
   1   7  13        976.39        984.02        13.40 o
   2   7  13         49.20         51.93         3.05 o
   3   7  13          3.31          3.33         0.87 o
   4   7  13         14.71         13.64         1.35 o
   5   7  13         12.47         14.58         1.20 o
  -5   8  13          2.23          2.81         0.78 o
  -4   8  13         27.31         29.98         2.01 o
  -3   8  13        593.52        575.32        11.97 o
  -2   8  13        170.42        170.26         5.45 o
  -1   8  13       1793.97       1642.12        30.72 o
   0   8  13          3.79          4.05         0.89 o
   1   8  13         34.39         58.91         3.31 o
   2   8  13        156.66        151.68         7.39 o
   3   8  13         32.90         33.89         2.47 o
   4   8  13          0.05          0.06         0.50 o
   5   8  13          2.00          1.34         0.42 o
  -4   9  13          4.79          7.09         1.06 o
  -3   9  13          2.39          4.81         0.90 o
  -2   9  13          2.56          1.41         0.71 o
  -1   9  13          0.03          2.27         0.88 o
   0   9  13          7.23          3.11         0.72 o
   1   9  13         19.53         17.24         1.75 o
   2   9  13          1.80          2.17         0.89 o
   3   9  13         12.52          9.04         1.06 o
   4   9  13        179.94        186.80         4.01 o
  -3  10  13         25.41         25.12         1.92 o
  -2  10  13         92.26         91.53         4.96 o
  -1  10  13          8.36          9.31         1.88 o
   0  10  13         34.98         38.72         2.47 o
   1  10  13         68.36         67.11         3.47 o
   2  10  13         79.15         70.77         3.52 o
   3  10  13          0.05          0.27         0.61 o
   4  10  13          8.01          7.14         1.52 o
  -2  11  13          0.70          0.65         0.63 o
  -1  11  13        119.96        143.41         4.46 o
   0  11  13          1.47          0.34         0.71 o
   1  11  13        117.51        121.94         4.84 o
   2  11  13         17.48         20.05         1.62 o
  -6   0  14         34.09         36.98         3.25 o
  -4   0  14         60.24         46.85         4.25 o
  -2   0  14        300.63        270.55        14.78 o
   0   0  14         19.17          8.10         3.68 o
   2   0  14         13.64         14.32         2.79 o
   4   0  14        309.68        272.68        10.59 o
   6   0  14         13.90         11.73         2.73 o
  -6   1  14         19.80         21.76         1.54 o
  -5   1  14        882.93        924.99        16.96 o
  -4   1  14        195.48        198.69         7.01 o
  -3   1  14        265.85        231.57         7.42 o
  -2   1  14        134.38        126.96         5.26 o
  -1   1  14       1076.82        959.03        38.86 o
   0   1  14        460.11        466.69        17.30 o
   1   1  14        250.27        285.30        14.91 o
   2   1  14         11.61         11.49         1.63 o
   3   1  14         32.18         33.40         2.98 o
   4   1  14         22.05         23.44         2.24 o
   5   1  14        177.17        197.46         9.06 o
   6   1  14          6.63          6.25         1.24 o
  -6   2  14        172.61        189.19         4.39 o
  -5   2  14        402.59        436.20        11.22 o
  -4   2  14        174.45        152.85        10.13 o
  -3   2  14        642.80        605.89        11.95 o
  -2   2  14          1.70          3.47         0.87 o
  -1   2  14          7.46          6.15         1.49 o
   0   2  14          1.68          0.68         1.01 o
   1   2  14          2.47          4.66         1.77 o
   2   2  14          8.45          9.44         1.87 o
   3   2  14        225.03        215.66         7.54 o
   4   2  14          2.05          0.70         1.68 o
   5   2  14          1.72          2.62         1.28 o
   6   2  14          0.15          0.90         0.82 o
  -6   3  14          0.18          0.65         0.59 o
  -5   3  14          0.08          0.18         0.51 o
  -4   3  14         99.35        111.59         7.37 o
  -3   3  14          4.91          5.60         1.18 o
  -2   3  14          2.11          3.67         0.82 o
  -1   3  14        317.92        279.57         8.13 o
   0   3  14         12.65          6.98         2.20 o
   1   3  14        120.83         96.27         6.90 o
   2   3  14          7.93          9.12         1.26 o
   3   3  14         59.16         62.78         4.08 o
   4   3  14          2.22          1.54         1.08 o
   5   3  14          1.13          0.63         0.66 o
   6   3  14         21.98         22.52         1.97 o
  -6   4  14         48.46         54.20         1.92 o
  -5   4  14         39.41         52.90         2.72 o
  -4   4  14          1.67          1.55         1.48 o
  -3   4  14        123.55        122.72         5.30 o
  -2   4  14          1.30          0.39         0.79 o
  -1   4  14        120.01        132.08         4.14 o
   0   4  14        128.46        137.66         5.50 o
   1   4  14        670.96        647.23        12.04 o
   2   4  14         45.77         46.84         2.90 o
   3   4  14        251.38        242.84         7.61 o
   4   4  14        480.13        470.08        11.01 o
   5   4  14        442.59        467.04        10.18 o
   6   4  14         16.56         17.77         1.66 o
  -6   5  14          0.01          1.08         0.71 o
  -5   5  14         96.96        112.59         3.84 o
  -4   5  14          6.94          6.68         1.10 o
  -3   5  14         11.63         10.25         1.39 o
  -2   5  14         47.88         50.72         2.68 o
  -1   5  14         87.58         82.62         3.70 o
   0   5  14         55.38         64.75         3.83 o
   1   5  14        141.55        129.65         5.58 o
   2   5  14         12.47         11.84         1.54 o
   3   5  14        304.74        292.40         8.45 o
   4   5  14         59.38         54.96         3.11 o
   5   5  14        325.47        353.12         8.53 o
   6   5  14         15.52         12.58         1.72 o
  -5   6  14         14.36         11.82         1.42 o
  -4   6  14          4.36          3.36         1.02 o
  -3   6  14        107.10         95.50         3.62 o
  -2   6  14         17.28         15.30         1.41 o
  -1   6  14         70.05         87.35         3.46 o
   0   6  14         19.80         15.75         1.93 o
   1   6  14        985.89        952.02        15.18 o
   2   6  14        164.30        166.55         5.54 o
   3   6  14        289.03        276.17         9.10 o
   4   6  14         23.96         20.34         1.91 o
   5   6  14         32.38         34.57         2.59 o
  -5   7  14         12.90         12.85         1.96 o
  -4   7  14         54.01         53.55         2.76 o
  -3   7  14          8.57          7.14         1.27 o
  -2   7  14        270.32        277.16         6.30 o
  -1   7  14         94.69         90.70         4.08 o
   0   7  14          0.04          1.64         0.83 o
   1   7  14        653.61        617.37        14.89 o
   2   7  14          5.81         14.97         1.74 o
   3   7  14        298.05        305.60         7.19 o
   4   7  14          1.25          2.68         0.69 o
   5   7  14         34.17         38.98         2.33 o
  -4   8  14          0.61          2.18         0.66 o
  -3   8  14         13.74         17.35         1.48 o
  -2   8  14         39.10         41.31         2.39 o
  -1   8  14        234.62        212.69         6.05 o
   0   8  14          0.86          2.56         0.76 o
   1   8  14          0.25          3.88         1.10 o
   2   8  14         27.94         26.94         3.15 o
   3   8  14        289.94        273.33         6.42 o
   4   8  14         31.77         31.94         1.81 o
  -4   9  14         16.98         17.19         1.71 o
  -3   9  14          0.19          0.96         0.63 o
  -2   9  14        190.68        190.54         6.05 o
  -1   9  14         16.16         24.37         2.39 o
   0   9  14          7.99         10.67         1.41 o
   1   9  14        385.71        341.51         8.31 o
   2   9  14        158.30        147.83         5.25 o
   3   9  14        279.71        266.30         5.11 o
   4   9  14         22.48         21.56         1.44 o
  -3  10  14         10.67         11.72         1.57 o
  -2  10  14          1.40          2.16         0.97 o
  -1  10  14         83.52         87.30        11.03 o
   0  10  14        257.72        261.03         6.75 o
   1  10  14          0.21          1.92         0.91 o
   2  10  14        125.91        119.18         4.30 o
   3  10  14         45.43         39.91         2.05 o
  -2  11  14          0.15          0.22         0.59 o
  -1  11  14         77.78         80.74         4.00 o
   0  11  14          0.00          1.34         0.67 o
   1  11  14         39.88         44.64         2.71 o
   2  11  14         40.69         46.46         3.26 o
  -5   0  15         77.97         98.12         7.65 o
  -3   0  15         47.17         52.06         5.99 o
  -1   0  15        165.80        156.97         7.08 o
   1   0  15         83.50         92.85         6.66 o
   3   0  15         51.23         45.63         4.42 o
   5   0  15         98.82         84.76         8.19 o
  -6   1  15         65.00         72.07         3.55 o
  -5   1  15        193.24        222.33         8.43 o
  -4   1  15        109.49        109.29         5.23 o
  -3   1  15        711.56        657.24        15.33 o
  -2   1  15          4.15          7.57         1.99 o
  -1   1  15        363.34        371.70         7.73 o
   0   1  15         53.37         59.58         6.44 o
   1   1  15        152.70        157.69         7.08 o
   2   1  15        354.53        351.67         8.13 o
   3   1  15         25.35         31.90         2.35 o
   4   1  15         23.06         28.26         2.46 o
   5   1  15         73.80         71.44         5.34 o
   6   1  15          0.96         -0.57         1.06 o
  -6   2  15         29.18         37.27         2.15 o
  -5   2  15        110.33        120.44         5.90 o
  -4   2  15        247.66        248.48        10.75 o
  -3   2  15       2076.48       1908.74        21.45 o
  -2   2  15         97.77         84.72         4.07 o
  -1   2  15        960.60        997.49        30.05 o
   0   2  15        212.29        188.12         5.83 o
   1   2  15        241.37        226.38        28.16 o
   2   2  15         88.41         79.84         4.50 o
   3   2  15        240.35        240.31         8.09 o
   4   2  15        273.33        277.02         7.48 o
   5   2  15          8.60          7.76         1.47 o
   6   2  15          8.16          8.37         1.16 o
  -6   3  15         64.52         64.64         5.91 o
  -5   3  15         21.35         21.73         1.71 o
  -4   3  15        268.01        285.77         8.16 o
  -3   3  15        268.88        270.59         6.92 o
  -2   3  15       1027.06        952.54        18.40 o
  -1   3  15        708.06        687.40        18.16 o
   0   3  15         99.25         91.20         4.48 o
   1   3  15        184.23        167.49         6.15 o
   2   3  15        332.73        346.07         7.87 o
   3   3  15         88.29         86.65         4.89 o
   4   3  15        268.62        261.84        10.21 o
   5   3  15          6.02          4.56         0.88 o
   6   3  15         30.24         24.65         1.85 o
  -6   4  15          1.62          1.38         0.68 o
  -5   4  15         10.36         13.22         1.19 o
  -4   4  15        158.84        171.78         7.56 o
  -3   4  15         85.09         81.52         4.38 o
  -2   4  15          4.39          3.52         0.73 o
  -1   4  15         85.73         80.03         3.28 o
   0   4  15          5.79          5.20         1.12 o
   1   4  15        418.70        421.91        11.73 o
   2   4  15         34.78         34.71         2.54 o
   3   4  15        327.41        347.05         7.97 o
   4   4  15          4.80          3.52         1.07 o
   5   4  15        210.55        236.48         5.39 o
   6   4  15         19.96         23.10         2.32 o
  -5   5  15          1.46         -0.11         0.44 o
  -4   5  15          0.27          0.00         1.00 o
  -3   5  15        157.92        148.66         4.98 o
  -2   5  15         21.85         23.14         1.86 o
  -1   5  15         98.34         90.16         4.64 o
   0   5  15        114.19        115.18         5.21 o
   1   5  15        245.09        234.31        11.58 o
   2   5  15        527.87        519.04        11.10 o
   3   5  15         77.48         86.87         4.60 o
   4   5  15         10.72         14.16         1.93 o
   5   5  15        191.42        213.89         4.89 o
  -5   6  15          1.78          1.33         0.47 o
  -4   6  15         35.32         38.60         3.47 o
  -3   6  15          9.33         10.06         1.31 o
  -2   6  15         41.39         38.48         2.14 o
  -1   6  15          9.01         11.21         1.29 o
   0   6  15         32.04         34.62         2.89 o
   1   6  15        340.99        326.07         8.87 o
   2   6  15         14.99         18.43         1.85 o
   3   6  15       1024.18       1037.27        15.55 o
   4   6  15         20.11         23.69         1.72 o
   5   6  15        145.92        158.00         3.91 o
  -5   7  15         31.41         34.54         2.38 o
  -4   7  15          0.46          0.89         0.85 o
  -3   7  15        162.70        150.36         4.80 o
  -2   7  15         62.17         70.90         3.14 o
  -1   7  15        315.34        314.04         7.92 o
   0   7  15         63.48         55.76         3.70 o
   1   7  15          6.06          7.79         1.79 o
   2   7  15        477.26        476.35         8.96 o
   3   7  15         97.54         98.03         3.98 o
   4   7  15          2.58          2.66         0.67 o
   5   7  15         50.46         56.69         2.38 o
  -4   8  15          0.82         -0.24         0.58 o
  -3   8  15          0.20          0.23         0.50 o
  -2   8  15          2.12          3.10         0.73 o
  -1   8  15        285.45        275.50         6.70 o
   0   8  15        141.35        144.83         5.75 o
   1   8  15        139.52        149.51         5.68 o
   2   8  15         52.74         58.39         3.46 o
   3   8  15          4.88          5.88         1.00 o
   4   8  15         85.49        101.46         2.93 o
  -3   9  15         75.55         78.14         2.78 o
  -2   9  15         12.29          9.11         1.69 o
  -1   9  15          3.41          2.71         1.14 o
   0   9  15         30.35         34.50         2.21 o
   1   9  15        113.55        110.61         6.83 o
   2   9  15          0.06          0.81         0.63 o
   3   9  15         25.34         24.99         1.68 o
   4   9  15          0.30         -0.19         0.78 o
  -2  10  15         17.33         18.08         2.01 o
  -1  10  15          2.76          3.03         0.92 o
   0  10  15         24.18         28.74         2.12 o
   1  10  15          0.73          0.43         0.49 o
   2  10  15          6.31          6.56         1.07 o
   3  10  15        148.56        144.71         3.88 o
  -1  11  15         39.98         46.15         2.75 o
   0  11  15          7.22          6.11         1.44 o
  -6   0  16        124.03        127.36         6.56 o
  -4   0  16        143.30        166.86        11.01 o
  -2   0  16         42.36         43.23         3.85 o
   0   0  16        147.91        132.13         6.56 o
   2   0  16         31.56         40.48         6.01 o
   4   0  16        329.17        345.52        12.78 o
   6   0  16         19.21         14.84         1.85 o
  -6   1  16        123.80        137.22         4.65 o
  -5   1  16        291.76        328.73         6.60 o
  -4   1  16         32.56         30.09         2.73 o
  -3   1  16        555.20        474.62        10.78 o
  -2   1  16        850.54        619.52        14.50 o
  -1   1  16        231.16        207.48         7.35 o
   0   1  16        130.37        112.72         5.57 o
   1   1  16          0.11          1.17         1.19 o
   2   1  16         85.36        101.97         7.49 o
   3   1  16        100.54         99.27         4.60 o
   4   1  16        150.44        162.37         6.62 o
   5   1  16         42.04         40.98         3.98 o
   6   1  16          6.77          6.18         1.01 o
  -6   2  16          6.89          6.70         1.53 o
  -5   2  16          1.91          0.44         0.67 o
  -4   2  16        232.59        238.41         7.46 o
  -3   2  16       1602.97       1493.53        67.21 o
  -2   2  16          0.05          3.73         1.11 o
  -1   2  16       1316.56       1271.92        14.87 o
   0   2  16          2.63          1.74         1.10 o
   1   2  16        127.42        156.85         6.16 o
   2   2  16        349.10        347.49        11.77 o
   3   2  16          2.02         12.42         2.09 o
   4   2  16          5.30          3.54         1.07 o
   5   2  16         11.84         10.42         1.54 o
   6   2  16          0.21          0.59         1.07 o
  -5   3  16          1.07          2.44         0.82 o
  -4   3  16          9.27         11.81         1.70 o
  -3   3  16         90.48         91.98         4.70 o
  -2   3  16        127.31        121.74         4.15 o
  -1   3  16       1716.35       1641.93        23.05 o
   0   3  16          8.43          7.67         1.26 o
   1   3  16        656.21        607.58        45.75 o
   2   3  16          2.07          1.52         0.67 o
   3   3  16        190.28        181.54         7.00 o
   4   3  16        115.69        121.03         4.82 o
   5   3  16         80.63         80.62         3.42 o
   6   3  16         68.76         87.43         4.20 o
  -5   4  16         33.41         36.08         2.06 o
  -4   4  16          4.40          7.08         1.49 o
  -3   4  16         78.84         73.32         3.61 o
  -2   4  16         32.17         36.29         2.32 o
  -1   4  16        359.56        381.72        12.41 o
   0   4  16         32.29         34.63         2.50 o
   1   4  16        699.62        656.80        48.48 o
   2   4  16         72.82         63.54         3.40 o
   3   4  16        641.97        652.73        11.42 o
   4   4  16         29.86         25.78         2.54 o
   5   4  16          4.08          4.58         0.85 o
  -5   5  16         49.89         55.06         2.01 o
  -4   5  16          0.70          0.37         1.36 o
  -3   5  16          0.31         -0.54         0.72 o
  -2   5  16         12.32         11.41         1.28 o
  -1   5  16          0.32          1.20         0.64 o
   0   5  16         21.05         16.39         2.04 o
   1   5  16         20.18         16.53         2.42 o
   2   5  16          0.14          0.30         0.81 o
   3   5  16          9.81          7.80         1.44 o
   4   5  16         82.12         87.20         4.38 o
   5   5  16        325.03        357.81         8.63 o
  -5   6  16         16.80         16.21         1.35 o
  -4   6  16          0.31         -0.06         0.76 o
  -3   6  16          6.26          5.72         0.90 o
  -2   6  16          7.69          8.19         1.02 o
  -1   6  16        166.79        154.32         5.21 o
   0   6  16        202.17        191.81         6.74 o
   1   6  16          0.30          3.50         1.08 o
   2   6  16        163.12        170.54         5.42 o
   3   6  16        158.35        149.52         5.71 o
   4   6  16          0.21          1.91         0.68 o
   5   6  16         23.02         24.60         1.62 o
  -4   7  16         81.25         88.90         3.59 o
  -3   7  16          2.41          1.28         0.58 o
  -2   7  16         30.01         32.31         2.07 o
  -1   7  16          0.01          0.38         0.64 o
   0   7  16         75.73         68.71         4.00 o
   1   7  16          0.99          1.71         0.82 o
   2   7  16         63.30         64.30         3.69 o
   3   7  16          8.27         10.90         1.33 o
   4   7  16         40.20         42.38         1.97 o
  -4   8  16         47.48         50.52         2.95 o
  -3   8  16         47.99         51.15         2.32 o
  -2   8  16        206.45        219.15         4.93 o
  -1   8  16        199.08        200.54         8.19 o
   0   8  16         51.52         65.85         3.76 o
   1   8  16        115.18        118.56         4.83 o
   2   8  16         97.24        102.13         3.69 o
   3   8  16         13.00         11.63         1.27 o
   4   8  16          3.99          5.27         0.71 o
  -3   9  16         44.02         47.08         3.94 o
  -2   9  16         82.27         85.96         4.50 o
  -1   9  16         93.47        100.51         4.21 o
   0   9  16        175.70        172.51         5.55 o
   1   9  16          0.69          1.34         1.16 o
   2   9  16         54.63         59.78         2.97 o
   3   9  16         29.92         28.39         1.43 o
  -2  10  16         85.76         86.28         3.90 o
  -1  10  16        128.12        125.00         5.04 o
   0  10  16          3.12          4.18         0.88 o
   1  10  16          0.41          2.92         0.90 o
   2  10  16         56.10         53.61         2.42 o
  -5   0  17        468.14        514.57        29.74 o
  -3   0  17         40.25         50.74         6.27 o
  -1   0  17          4.62          5.25         1.47 o
   1   0  17         33.57         45.90         6.24 o
   3   0  17         29.79         30.43         3.61 o
   5   0  17         79.99         75.84         7.07 o
  -5   1  17         18.45         19.16         1.52 o
  -4   1  17         21.28         23.93         2.94 o
  -3   1  17        100.03         96.09         4.87 o
  -2   1  17        360.04        334.96         8.90 o
  -1   1  17          6.46          6.16         1.07 o
   0   1  17          4.42          2.18         0.66 o
   1   1  17         29.78         26.25         3.50 o
   2   1  17         31.08         31.06         3.75 o
   3   1  17          0.80          0.99         0.75 o
   4   1  17        101.27        100.80         5.46 o
   5   1  17         18.65         15.76         1.81 o
  -5   2  17         13.52         12.42         1.35 o
  -4   2  17         10.15         12.70         1.69 o
  -3   2  17         22.56         25.62         2.58 o
  -2   2  17        249.20        234.20         7.43 o
  -1   2  17        715.23        665.00        11.64 o
   0   2  17         53.96         57.71         3.83 o
   1   2  17        903.30        827.12        18.66 o
   2   2  17        533.48        526.56        23.97 o
   3   2  17        279.75        284.91         7.67 o
   4   2  17          7.37         10.01         1.35 o
   5   2  17          7.76          8.46         1.71 o
  -5   3  17         20.58         20.25         1.74 o
  -4   3  17         26.22         24.34         2.31 o
  -3   3  17        288.24        283.32         8.09 o
  -2   3  17        391.87        365.96         9.51 o
  -1   3  17        759.50        769.57        11.15 o
   0   3  17        645.40        642.52        15.32 o
   1   3  17       1916.87       1980.82        26.28 o
   2   3  17         36.28         37.37         3.08 o
   3   3  17         22.08         24.87         2.37 o
   4   3  17         18.03         17.25         1.83 o
   5   3  17         19.39         21.78         2.54 o
  -5   4  17         47.91         45.23         2.39 o
  -4   4  17         63.41         66.39         3.60 o
  -3   4  17          1.99          2.71         1.15 o
  -2   4  17          3.53          5.04         0.96 o
  -1   4  17         20.36         19.47         1.93 o
   0   4  17         91.21         84.40         4.22 o
   1   4  17        272.30        239.86         9.44 o
   2   4  17        221.06        225.93         6.37 o
   3   4  17        423.59        427.39        10.28 o
   4   4  17         25.94         28.13         2.00 o
   5   4  17        110.89        113.44         3.58 o
  -5   5  17        103.59        110.09         4.61 o
  -4   5  17         35.38         40.44         3.41 o
  -3   5  17          6.60          7.17         1.20 o
  -2   5  17          3.08          5.93         0.91 o
  -1   5  17          0.06          2.52         0.69 o
   0   5  17         15.40         15.13         1.63 o
   1   5  17        251.67        266.65        20.31 o
   2   5  17        383.82        390.08         8.20 o
   3   5  17        258.04        258.95         7.42 o
   4   5  17        175.62        188.75         4.73 o
   5   5  17         33.04         37.38         1.92 o
  -4   6  17          0.39         -0.15         0.63 o
  -3   6  17          1.11          0.01         0.60 o
  -2   6  17          0.34          0.30         0.59 o
  -1   6  17          0.59          0.52         0.57 o
   0   6  17          2.71          5.08         1.54 o
   1   6  17          0.02         -0.69         1.19 o
   2   6  17         58.89         49.80         3.35 o
   3   6  17         43.56         43.90         2.97 o
   4   6  17          0.58          1.55         0.61 o
  -4   7  17          2.49          2.67         0.57 o
  -3   7  17          1.89          2.05         0.65 o
  -2   7  17         14.85          9.78         1.09 o
  -1   7  17         12.30         10.49         1.54 o
   0   7  17          3.49          4.51         1.09 o
   1   7  17          2.00          2.09         1.35 o
   2   7  17         37.08         34.64         2.81 o
   3   7  17        122.00        129.62         4.66 o
   4   7  17         46.43         53.22         2.27 o
  -3   8  17         24.86         24.33         1.71 o
  -2   8  17          2.08          2.62         0.67 o
  -1   8  17         37.37         43.60         2.94 o
   0   8  17          1.56          1.94         0.82 o
   1   8  17         74.02         64.38         3.37 o
   2   8  17          7.12          6.69         0.93 o
   3   8  17        154.73        167.81         4.08 o
  -2   9  17         68.40         76.60         3.62 o
  -1   9  17         47.46         40.13         2.50 o
   0   9  17         44.32         51.41         2.83 o
   1   9  17          6.55          7.46         1.07 o
   2   9  17          3.39          4.90         0.80 o
  -1  10  17         10.62         10.12         1.81 o
   0  10  17          1.26          0.40         0.44 o
   1  10  17         23.45         33.91         3.52 o
  -4   0  18         97.15         91.04         7.44 o
  -2   0  18        287.95        227.48        12.66 o
   0   0  18       1014.90        973.20        16.47 o
   2   0  18         76.25         78.41         8.38 o
   4   0  18         24.06         24.75         3.05 o
  -5   1  18         11.48         12.46         1.12 o
  -4   1  18         31.41         33.81         3.30 o
  -3   1  18        259.27        220.24        16.40 o
  -2   1  18         70.93         65.33         4.81 o
  -1   1  18        412.52        413.33         7.64 o
   0   1  18         26.46         21.07         2.13 o
   1   1  18        136.49        118.21         7.11 o
   2   1  18          8.39         20.32         5.82 o
   3   1  18        236.17        256.08         8.31 o
   4   1  18         51.55         50.36         3.02 o
   5   1  18         74.83         74.01         4.52 o
  -5   2  18         15.62         12.89         1.22 o
  -4   2  18          0.16          1.16         1.03 o
  -3   2  18        122.03        104.26         5.16 o
  -2   2  18        306.96        277.86         9.85 o
  -1   2  18        220.62        234.88         7.41 o
   0   2  18         49.85         43.20         3.32 o
   1   2  18        248.45        255.17        10.42 o
   2   2  18         21.51         26.29         4.61 o
   3   2  18          6.49          5.74         1.40 o
   4   2  18          9.12          8.46         1.21 o
   5   2  18         14.69         14.78         1.92 o
  -5   3  18          1.82          1.75         0.52 o
  -4   3  18        191.76        199.51         6.07 o
  -3   3  18         52.37         51.38         3.67 o
  -2   3  18         56.06         42.54         2.76 o
  -1   3  18        218.62        181.57         5.66 o
   0   3  18          2.09          0.56         0.86 o
   1   3  18        742.94        704.64        15.34 o
   2   3  18          0.39          0.95         0.92 o
   3   3  18        247.51        252.62         8.01 o
   4   3  18          1.78          1.84         0.67 o
   5   3  18          4.31          4.11         1.12 o
  -5   4  18          8.35          7.60         1.58 o
  -4   4  18          0.05          0.65         0.62 o
  -3   4  18        377.45        357.59        11.15 o
  -2   4  18         50.60         53.66         3.46 o
  -1   4  18        398.33        368.76        12.48 o
   0   4  18        153.51        150.78         6.12 o
   1   4  18        153.13        158.63         6.27 o
   2   4  18        106.12        130.39         5.61 o
   3   4  18       1097.64       1146.27        17.33 o
   4   4  18         42.59         46.19         2.58 o
   5   4  18        221.05        247.60         9.92 o
  -4   5  18          1.17          1.14         0.76 o
  -3   5  18         71.66         72.56         3.26 o
  -2   5  18        124.18        115.90         3.83 o
  -1   5  18          0.01          1.35         0.89 o
   0   5  18         86.75         96.16         4.10 o
   1   5  18         14.83         12.61         1.80 o
   2   5  18          0.62          2.51         1.01 o
   3   5  18        111.45        121.47         5.14 o
   4   5  18        193.22        211.16         5.97 o
  -4   6  18         44.71         55.45         2.65 o
  -3   6  18         14.99         14.06         1.62 o
  -2   6  18         28.96         25.38         1.98 o
  -1   6  18         17.51         22.94         2.28 o
   0   6  18         24.68         22.67         2.25 o
   1   6  18          5.69          9.77         1.58 o
   2   6  18        209.06        211.91         7.92 o
   3   6  18         23.24         31.65         2.13 o
   4   6  18          8.70         11.36         1.38 o
  -3   7  18          3.51          6.17         0.84 o
  -2   7  18         10.19         12.78         1.34 o
  -1   7  18          0.03          0.07         0.77 o
   0   7  18         87.86         94.55         4.33 o
   1   7  18          1.21          0.95         1.03 o
   2   7  18         12.17         11.58         1.43 o
   3   7  18         22.29         24.93         1.69 o
   4   7  18          0.18          0.22         0.65 o
  -2   8  18         39.84         43.94         4.07 o
  -1   8  18          2.26          0.85         0.96 o
   0   8  18          9.17          5.76         1.08 o
   1   8  18        156.95        163.13         5.25 o
   2   8  18        121.75        121.01         3.59 o
   3   8  18         60.79         66.80         2.11 o
  -1   9  18         18.95         20.32         1.98 o
   0   9  18         65.81         53.27         3.29 o
   1   9  18         71.29         79.59         3.87 o
   2   9  18         45.25         43.35         2.67 o
  -5   0  19          0.00         -0.40         0.71 o
  -3   0  19         46.68         53.75         6.01 o
  -1   0  19          9.73         12.99         2.14 o
   1   0  19         16.54         25.46         4.70 o
   3   0  19         12.99         10.24         3.29 o
   5   0  19          9.82         10.64         2.15 o
  -5   1  19          3.96          3.49         1.17 o
  -4   1  19        179.26        201.05         7.25 o
  -3   1  19        137.27        129.13         6.45 o
  -2   1  19        510.51        468.92        12.48 o
  -1   1  19          0.07          2.14         1.14 o
   0   1  19         47.57         41.83         2.53 o
   1   1  19        119.96        114.80         7.04 o
   2   1  19        235.06        250.08        17.90 o
   3   1  19          7.60         10.73         2.40 o
   4   1  19          0.68         -0.22         0.63 o
   5   1  19         10.30          9.04         1.43 o
  -5   2  19         11.80         17.14         2.38 o
  -4   2  19         66.92         88.14         4.69 o
  -3   2  19          3.20          4.33         1.38 o
  -2   2  19        641.65        584.98        27.81 o
  -1   2  19        136.66        122.27         4.61 o
   0   2  19          2.27          2.64         0.76 o
   1   2  19         89.22         74.57         4.33 o
   2   2  19         22.57         27.94         3.57 o
   3   2  19          4.11          2.26         0.81 o
   4   2  19          2.01          2.24         0.81 o
   5   2  19         28.49         30.38         3.51 o
  -4   3  19          8.14          8.53         1.51 o
  -3   3  19         88.85         89.83         6.30 o
  -2   3  19          0.70          5.89         1.17 o
  -1   3  19        917.60        842.00        17.85 o
   0   3  19        112.36         96.61         4.87 o
   1   3  19         21.00         27.02         2.65 o
   2   3  19        112.49        107.78         6.70 o
   3   3  19        458.22        497.50        10.63 o
   4   3  19         49.55         54.85         3.08 o
  -4   4  19         15.59         15.04         1.82 o
  -3   4  19         25.64         22.02         2.14 o
  -2   4  19          2.20          2.55         0.80 o
  -1   4  19        129.88        108.18         4.75 o
   0   4  19         45.42         47.39         3.42 o
   1   4  19         13.65         11.08         1.79 o
   2   4  19         68.62         68.01         3.90 o
   3   4  19         33.39         41.11         2.97 o
   4   4  19          0.64          0.62         0.83 o
  -4   5  19         20.23         19.94         2.02 o
  -3   5  19         43.92         42.67         2.77 o
  -2   5  19          3.52          3.67         0.74 o
  -1   5  19         88.70         86.62         5.27 o
   0   5  19         99.51         94.32         5.58 o
   1   5  19         67.70         66.81         3.90 o
   2   5  19          2.01          2.09         0.83 o
   3   5  19          3.95          7.08         1.23 o
   4   5  19         48.72         48.41         2.60 o
  -3   6  19         15.91         13.76         1.47 o
  -2   6  19          6.84          7.23         0.96 o
  -1   6  19          2.06          5.03         1.44 o
   0   6  19         68.54         63.15         4.47 o
   1   6  19          4.50          6.02         1.26 o
   2   6  19          0.15         -0.17         0.62 o
   3   6  19         11.85         13.46         1.24 o
   4   6  19         67.87         77.32         5.61 o
  -3   7  19          1.06          0.60         0.47 o
  -2   7  19          9.82         11.42         1.31 o
  -1   7  19         36.91         43.76         3.43 o
   0   7  19          0.28          0.98         1.12 o
   1   7  19         62.64         70.99         3.57 o
   2   7  19        121.66        142.97         6.07 o
   3   7  19          6.06          6.20         0.72 o
  -2   8  19         54.61         68.96         3.33 o
  -1   8  19         89.04         88.19         5.87 o
   0   8  19         11.19         14.03         1.82 o
   1   8  19        205.03        208.22         5.15 o
   2   8  19          0.00          0.29         0.49 o
   0   9  19          7.47          7.52         1.16 o
  -4   0  20         46.42         57.94         5.03 o
  -2   0  20          3.12          6.48         2.09 o
   0   0  20         48.55         45.00         3.92 o
   2   0  20         85.11         78.91         8.01 o
   4   0  20        450.00        495.16        11.08 o
  -4   1  20        190.97        196.90         9.78 o
  -3   1  20         28.97         28.95         2.99 o
  -2   1  20          0.39          0.41         0.88 o
  -1   1  20         13.15          8.86         1.43 o
   0   1  20         19.41         11.87         1.48 o
   1   1  20         26.86         23.94         3.26 o
   2   1  20        102.71         95.15         6.24 o
   3   1  20         55.83         58.36         4.66 o
   4   1  20         18.36         12.44         1.46 o
  -4   2  20          9.21         10.16         1.31 o
  -3   2  20         30.21         30.61         3.32 o
  -2   2  20         30.23         29.56         3.07 o
  -1   2  20         27.26         28.84         2.49 o
   0   2  20          6.71          2.04         0.79 o
   1   2  20          8.73          5.87         1.37 o
   2   2  20        165.53        170.29        14.46 o
   3   2  20        115.50        117.15         6.40 o
   4   2  20         49.62         45.57         3.35 o
  -4   3  20          4.64          1.10         0.56 o
  -3   3  20          0.01          1.48         1.14 o
  -2   3  20         83.50         77.34         3.78 o
  -1   3  20         43.20         37.20         2.78 o
   0   3  20        122.02        102.09         4.86 o
   1   3  20        624.86        571.52        14.21 o
   2   3  20         73.72         73.48         5.34 o
   3   3  20        449.50        477.29        20.91 o
   4   3  20         30.26         29.98         2.04 o
  -4   4  20         21.25         14.55         1.53 o
  -3   4  20          0.17          1.36         0.68 o
  -2   4  20         22.21         24.29         1.88 o
  -1   4  20          1.10          3.98         0.97 o
   0   4  20         69.71         78.06         4.14 o
   1   4  20         74.42         63.59         3.72 o
   2   4  20        138.45        141.57         5.25 o
   3   4  20          0.20          0.82         0.76 o
   4   4  20         19.75         18.40         1.87 o
  -3   5  20          0.33          0.54         0.79 o
  -2   5  20          1.05          0.17         0.73 o
  -1   5  20         74.84         64.89         4.36 o
   0   5  20         99.61         80.73         4.94 o
   1   5  20        120.71        129.62         5.12 o
   2   5  20          3.62          3.57         1.06 o
   3   5  20          0.09          0.42         0.55 o
  -3   6  20          5.38          3.39         1.26 o
  -2   6  20        276.94        292.29        10.53 o
  -1   6  20        111.00        128.15         5.71 o
   0   6  20         47.76         62.29         4.10 o
   1   6  20         37.55         34.57         2.54 o
   2   6  20        189.77        232.33         6.03 o
   3   6  20         57.85         72.64         6.25 o
  -2   7  20         10.15         18.47         1.76 o
  -1   7  20         28.62         30.67         3.52 o
   0   7  20        120.28        145.14         9.38 o
   1   7  20         10.44         16.06         1.58 o
   2   7  20          5.05          4.78         0.69 o
  -1   8  20        111.74        120.01         4.40 o
   0   8  20         45.82         51.08         3.05 o
   1   8  20         28.63         34.25         3.56 o
  -3   0  21         41.74         48.46         4.96 o
  -1   0  21         25.06         22.43         2.62 o
   1   0  21         47.89         40.51         5.74 o
   3   0  21          1.86          2.92         1.71 o
  -4   1  21          0.02          0.03         0.58 o
  -3   1  21          8.84          9.13         1.59 o
  -2   1  21          0.07          1.43         1.70 o
  -1   1  21         51.70         45.03         3.00 o
   0   1  21        130.62        126.62         5.28 o
   1   1  21          7.11          2.36         1.25 o
   2   1  21         16.58         15.37         2.51 o
   3   1  21         58.86         67.96         4.67 o
   4   1  21         10.90         10.37         2.03 o
  -4   2  21        107.62        101.70         3.97 o
  -3   2  21          7.73          8.88         2.00 o
  -2   2  21         17.92         17.11         2.22 o
  -1   2  21          5.40          4.17         1.05 o
   0   2  21        353.03        354.04         8.72 o
   1   2  21         26.64         20.87         2.86 o
   2   2  21          0.09         -0.77         1.22 o
   3   2  21        121.69        124.84         6.07 o
   4   2  21          2.34          2.42         1.43 o
  -3   3  21         21.72         20.73         1.75 o
  -2   3  21          0.00          2.02         1.80 o
  -1   3  21         22.33         31.14         2.36 o
   0   3  21         66.16         69.63         3.23 o
   1   3  21        334.31        333.83         6.87 o
   2   3  21        258.34        276.70         9.54 o
   3   3  21          7.73          6.59         1.85 o
  -3   4  21         26.03         22.40         2.15 o
  -2   4  21         23.94         22.33         1.63 o
  -1   4  21         51.00         45.34         3.47 o
   0   4  21         94.52         89.12         4.98 o
   1   4  21          6.11          3.14         0.90 o
   2   4  21          2.49          2.86         1.32 o
   3   4  21         65.81         65.43         3.05 o
  -2   5  21         54.95         53.57         2.60 o
  -1   5  21          1.07          3.25         1.02 o
   0   5  21        199.38        197.43         7.10 o
   1   5  21          0.01         -0.52         0.65 o
   2   5  21         11.26         11.70         1.33 o
   3   5  21         97.38        106.26         4.52 o
  -2   6  21        145.76        159.71         7.82 o
  -1   6  21         45.72         46.33         3.12 o
   0   6  21         29.77         36.51         4.25 o
   1   6  21          1.29          1.38         0.56 o
   2   6  21         24.78         24.34         1.94 o
  -1   7  21          0.00          1.42         0.71 o
   0   7  21         22.70         27.40         2.31 o
   1   7  21         46.68         57.34         3.80 o
  -2   0  22         33.63         33.59         4.12 o
   0   0  22          4.75         13.82         2.07 o
   2   0  22         61.74         60.45         6.36 o
  -3   1  22         33.16         45.52         3.00 o
  -2   1  22         29.00         38.60         3.10 o
  -1   1  22          0.04          1.47         0.70 o
   0   1  22         34.09         30.37         2.40 o
   1   1  22         27.33         23.24         3.01 o
   2   1  22         15.98         14.13         2.17 o
   3   1  22          4.14          4.04         1.93 o
  -3   2  22         79.80         79.58         3.83 o
  -2   2  22         24.78         23.39         2.36 o
  -1   2  22          0.08         -0.78         0.78 o
   0   2  22          3.50          1.22         0.76 o
   1   2  22          2.37          0.64         0.82 o
   2   2  22         20.05         18.00         2.44 o
   3   2  22         11.46          7.60         1.08 o
  -3   3  22         19.23         18.41         1.43 o
  -2   3  22         47.65         52.66         4.01 o
  -1   3  22         14.69         13.70         1.98 o
   0   3  22          0.00         -0.11         0.75 o
   1   3  22          0.34          0.49         0.81 o
   2   3  22         56.45         56.97         3.97 o
   3   3  22         69.15         82.00         3.17 o
  -2   4  22          1.43          2.34         1.22 o
  -1   4  22         94.66         90.66         4.48 o
   0   4  22         69.79         73.62         4.17 o
   1   4  22         77.88         92.58         3.57 o
   2   4  22         12.00         15.30         1.98 o
   3   4  22         45.77         49.78         4.59 o
  -2   5  22        160.92        189.17         8.23 o
  -1   5  22          0.06         -0.17         0.95 o
   0   5  22          1.23          0.67         0.82 o
   1   5  22          1.43          1.04         0.48 o
   2   5  22         36.91         31.94         2.50 o
  -1   6  22         16.79         18.13         2.59 o
   0   6  22         16.09         15.18         1.72 o
   1   6  22         46.70         44.20         3.84 o
  -1   0  23         72.08         71.39         5.57 o
   1   0  23         23.47         29.78         4.21 o
   3   0  23        134.75        148.34         7.44 o
  -2   1  23         21.01         20.03         1.99 o
  -1   1  23         87.06         98.43         4.43 o
   0   1  23         34.22         34.04         2.29 o
   1   1  23         50.80         50.22         3.78 o
   2   1  23          8.18          9.15         1.62 o
   3   1  23          0.26          0.93         0.82 o
  -2   2  23          1.48          2.65         0.83 o
  -1   2  23         16.00         16.55         1.80 o
   0   2  23          3.08          1.80         0.74 o
   1   2  23         12.52         12.88         1.90 o
   2   2  23         13.17         12.85         1.82 o
  -2   3  23          5.86          4.74         1.51 o
  -1   3  23         35.09         37.56         2.64 o
   0   3  23          1.10          2.20         0.70 o
   1   3  23         29.87         33.35         2.83 o
   2   3  23          0.03          0.34         1.11 o
  -1   4  23          2.89          3.97         0.84 o
   0   4  23        131.82        141.08         5.05 o
   1   4  23          0.01         -0.58         0.75 o
   0   5  23          0.25         -0.03         0.77 o
   0   0  24        334.46        344.07        11.19 o
   2   0  24         34.77         40.98         3.94 o
  -1   1  24        145.76        156.48         6.88 o
   0   1  24          0.45          1.95         1.11 o
   1   1  24         37.43         38.25         2.81 o
   0   2  24         78.38         79.01         5.19 o
   1   2  24        154.91        178.20         5.76 o
   1   3  24         52.05         52.90         4.12 o
                                                
